# Supplementary material for: 3-Acetyl-2-fluoro-6H-benzo[c]chromen-6-one
Source: Acta Crystallogr Sect E Struct Rep Online. 2014 Mar 26;70(Pt 4):o470–1. doi: 10.1107/S1600536814005959 (PMC3998574; doi:10.1107/S1600536814005959)
Supplement: Supplementary file 1 [file e-70-0o470-sup1.cif]

##############################################################################
#                                                                            #
# This CIF contains the data in a paper accepted for publication in          #
# Acta Crystallographica Section E. It conforms to the requirements of       #
# Notes for Authors for Acta Crystallographica Section E, and has been       #
# peer reviewed under the auspices of the IUCr Commission on Journals.       #
#                                                                            #
# Full details of the Crystallographic Information File format               #
# are given in the paper "The Crystallographic Information File (CIF):       #
# a New Standard Archive File for Crystallography" by S. R. Hall, F. H.      #
# Allen and I. D. Brown [Acta Cryst. (1991), A47, 655-685].                  #
#                                                                            #
# The current version of the core CIF dictionary is obtainable from          #
# ftp://ftp.iucr.org/pub/cif_core.dic.                                       #
#                                                                            #
# Software is freely available for graphical display of the structure(s)     #
# in this CIF. For information consult the CIF software page                 #
# http://www.iucr.org/resources/cif/software.                                #
#                                                                            #
# This file may be used for bona fide research purposes within the           #
# scientific community so long as proper attribution is given to the journal # 
# article from which it was obtained.                                        #
#                                                                            #
##############################################################################
data_General
_audit_creation_method     'by CrystalStructure 4.0'
_journal_date_recd_electronic     2014-02-14
_journal_date_accepted     2014-03-17
_journal_name_full     'Acta Crystallographica, Section E'
_journal_year     2014
_journal_volume     70
_journal_issue      4
_journal_page_first     o470
_journal_page_last     o471
_journal_paper_category     QO
_journal_paper_doi     10.1107/S1600536814005959
_journal_coeditor_code     FY2113
_publ_contact_author_name     'Yoshinobu Ishikawa'
_publ_contact_author_address
;
School of Pharmaceutical Sciences
University of Shizuoka
52-1 Yada, Suruga-ku, Shizuoka 422-8526 Japan
;
_publ_contact_author_email     'ishi206@u-shizuoka-ken.ac.jp'
_publ_contact_author_fax     '+81-542645645'
_publ_contact_author_phone     '+81-542645645'
_publ_section_title
;
3-Acetyl-2-fluoro-6<i>H</i>-benzo[<i>c</i>]chromen-6-one
;
loop_
    _publ_author_name
    _publ_author_footnote
    _publ_author_address
    'Ishikawa, Yoshinobu' .
;
School of Pharmaceutical Sciences
University of Shizuoka
52-1 Yada, Suruga-ku, Shizuoka 422-8526
Japan
;
    'Suzuki, Takafumi' .
;
School of Pharmaceutical Sciences
University of Shizuoka
52-1 Yada, Suruga-ku, Shizuoka 422-8526
Japan
;
    'Yoshida, Nanako' .
;
School of Pharmaceutical Sciences
University of Shizuoka
52-1 Yada, Suruga-ku, Shizuoka 422-8526
Japan
;
_publ_section_synopsis     .
data_I
_database_code_depnum_ccdc_archive 'CCDC 992229'
_chemical_name_systematic
;
3-Acetyl-2-fluoro-6<i>H</i>-benzo[<i>c</i>]chromen-6-one
;
_chemical_formula_moiety     'C15 H9 F O3'
_chemical_formula_sum     'C15 H9 F O3'
_chemical_formula_iupac     'C15 H9 F O3'
_chemical_formula_weight     256.23
_chemical_melting_point     ?
_symmetry_cell_setting     monoclinic
_symmetry_space_group_name_H-M     'C 2/c'
_symmetry_space_group_name_Hall     '-C 2yc'
loop_
    _symmetry_equiv_pos_site_id
    _symmetry_equiv_pos_as_xyz
    1 '+X,+Y,+Z'
    2 '-X,+Y,1/2-Z'
    3 '-X,-Y,-Z'
    4 '+X,-Y,1/2+Z'
    5 '1/2+X,1/2+Y,+Z'
    6 '1/2-X,1/2+Y,1/2-Z'
    7 '1/2-X,1/2-Y,-Z'
    8 '1/2+X,1/2-Y,1/2+Z'
_cell_length_a     26.005(19)
_cell_length_b     13.169(4)
_cell_length_c     13.297(8)
_cell_angle_alpha     90.0000
_cell_angle_beta     98.02(6)
_cell_angle_gamma     90.0000
_cell_volume     4509(5)
_cell_formula_units_Z     16
_cell_measurement_reflns_used     25
_cell_measurement_theta_min     15.59
_cell_measurement_theta_max     17.38
_cell_measurement_temperature     100
_exptl_crystal_description     block
_exptl_crystal_colour     pink
_exptl_crystal_size_max     0.400
_exptl_crystal_size_mid     0.340
_exptl_crystal_size_min     0.250
_exptl_crystal_density_diffrn     1.510
_exptl_crystal_density_meas     ?
_exptl_crystal_density_method     'not measured'
_exptl_crystal_F_000     2112.00
_exptl_absorpt_coefficient_mu     0.116
_exptl_absorpt_correction_type     none
_diffrn_ambient_temperature     100
_diffrn_radiation_type     'Mo K\a'
_diffrn_radiation_wavelength     0.71069
_diffrn_radiation_source     ?
_diffrn_measurement_device_type     'Rigaku AFC-7R'
_diffrn_measurement_method     \w
_diffrn_reflns_number     6119
_diffrn_reflns_av_R_equivalents     0.0172
_diffrn_reflns_theta_max     27.51
_diffrn_reflns_theta_full     27.51
_diffrn_measured_fraction_theta_max     0.997
_diffrn_measured_fraction_theta_full     0.997
_diffrn_reflns_limit_h_min     -18
_diffrn_reflns_limit_h_max     33
_diffrn_reflns_limit_k_min     0
_diffrn_reflns_limit_k_max     17
_diffrn_reflns_limit_l_min     -17
_diffrn_reflns_limit_l_max     16
_diffrn_standards_number     3
_diffrn_standards_interval_count     150
_diffrn_standards_decay_%     -0.371
_refine_special_details
;
Refinement was performed using all reflections. The weighted <i>R</i>-factor
(<i>wR</i>) and goodness of fit (<i>S</i>) are based on <i>F</i>^2^.
<i>R</i>-factor (gt) are based on <i>F</i>. The threshold expression of
<i>F</i>^2^ > 2.0 \s(<i>F</i>^2^) is used only for calculating <i>R</i>-factor
(gt).
;
_reflns_number_total     5160
_reflns_number_gt     3534
_reflns_threshold_expression     F^2^>2\s(F^2^)
_refine_ls_structure_factor_coef     Fsqd
_refine_ls_R_factor_gt     0.0468
_refine_ls_wR_factor_ref     0.1373
_refine_ls_goodness_of_fit_ref     1.011
_refine_ls_number_reflns     5160
_refine_ls_number_parameters     343
_refine_ls_number_restraints     0
_refine_ls_hydrogen_treatment     constr
_refine_ls_weighting_scheme     calc
_refine_ls_weighting_details
            'w = 1/[\s^2^(Fo^2^)+(0.0742P)^2^+2.0957P] where P=(Fo^2^+2Fc^2^)/3'
_atom_sites_solution_hydrogens     geom
_atom_sites_solution_primary     direct
_atom_sites_solution_secondary     difmap
_refine_ls_shift/su_max     0.001
_refine_diff_density_max     0.350
_refine_diff_density_min     -0.280
_refine_ls_extinction_method     none
_refine_ls_extinction_coef     ?
loop_
    _atom_type_symbol
    _atom_type_description
    _atom_type_scat_dispersion_real
    _atom_type_scat_dispersion_imag
    _atom_type_scat_source
    'C' 'C' 0.0033 0.0016
;
International Tables for Crystallography
(1992, Vol. C, Tables 4.2.6.8 and 6.1.1.4)
;
    'H' 'H' 0.0000 0.0000
;
International Tables for Crystallography
(1992, Vol. C, Table 6.1.1.4)
;
    'F' 'F' 0.0171 0.0103
;
International Tables for Crystallography
(1992, Vol. C, Tables 4.2.6.8 and 6.1.1.4)
;
    'O' 'O' 0.0106 0.0060
;
International Tables for Crystallography
(1992, Vol. C, Tables 4.2.6.8 and 6.1.1.4)
;
_computing_data_collection
                  '<i>WinAFC Diffractometer Control Software</i> (Rigaku, 1999)'
_computing_cell_refinement
                  '<i>WinAFC Diffractometer Control Software</i> (Rigaku, 1999)'
_computing_data_reduction
                  '<i>WinAFC Diffractometer Control Software</i> (Rigaku, 1999)'
_computing_structure_solution     'SIR2008 (Burla <i>et al.</i>, 2007)'
_computing_structure_refinement     'SHELXL97 (Sheldrick, 2008)'
_computing_molecular_graphics     'CrystalStructure (Rigaku, 2010)'
_computing_publication_material     'CrystalStructure (Rigaku, 2010)'
loop_
    _atom_site_type_symbol
    _atom_site_label
    _atom_site_fract_x
    _atom_site_fract_y
    _atom_site_fract_z
    _atom_site_U_iso_or_equiv
    _atom_site_adp_type
    _atom_site_calc_flag
    _atom_site_refinement_flags
    _atom_site_occupancy
    _atom_site_symmetry_multiplicity
    _atom_site_disorder_assembly
    _atom_site_disorder_group
    F F1A 0.31263(5) 1.07390(8) 0.04611(8) 0.0259(3) Uani d . 1.0 8 . .
    F F1B 0.44773(4) 0.42794(8) 0.02258(8) 0.0251(3) Uani d . 1.0 8 . .
    O O1A 0.31217(5) 0.78443(9) -0.24820(9) 0.0216(3) Uani d . 1.0 8 . .
    O O2A 0.31393(5) 0.62794(10) -0.30292(10) 0.0246(3) Uani d . 1.0 8 . .
    O O3A 0.30739(5) 1.15534(10) -0.25742(9) 0.0234(3) Uani d . 1.0 8 . .
    O O1B 0.42805(5) 0.71154(10) 0.31463(9) 0.0202(3) Uani d . 1.0 8 . .
    O O2B 0.42512(5) 0.86817(10) 0.37147(10) 0.0258(3) Uani d . 1.0 8 . .
    O O3B 0.44045(6) 0.33924(11) 0.31809(10) 0.0277(4) Uani d . 1.0 8 . .
    C C1A 0.31365(6) 0.82575(13) -0.06925(12) 0.0150(4) Uani d . 1.0 8 . .
    C C2A 0.31386(7) 0.90307(13) 0.00280(13) 0.0171(4) Uani d . 1.0 8 . .
    C C3A 0.31233(7) 1.00254(14) -0.02744(13) 0.0175(4) Uani d . 1.0 8 . .
    C C4A 0.31038(7) 1.03261(13) -0.12886(13) 0.0167(4) Uani d . 1.0 8 . .
    C C5A 0.31047(7) 0.95538(13) -0.20015(13) 0.0181(4) Uani d . 1.0 8 . .
    C C6A 0.31227(7) 0.85494(13) -0.17052(13) 0.0171(4) Uani d . 1.0 8 . .
    C C7A 0.31431(6) 0.71708(13) -0.04513(13) 0.0152(4) Uani d . 1.0 8 . .
    C C8A 0.31428(7) 0.64746(14) -0.12495(13) 0.0175(4) Uani d . 1.0 8 . .
    C C9A 0.31458(7) 0.54330(14) -0.10615(14) 0.0217(4) Uani d . 1.0 8 . .
    C C10A 0.31479(7) 0.50751(14) -0.00851(14) 0.0207(4) Uani d . 1.0 8 . .
    C C11A 0.31461(7) 0.57649(14) 0.07141(14) 0.0195(4) Uani d . 1.0 8 . .
    C C13A 0.31366(7) 0.68230(14) -0.23014(14) 0.0201(4) Uani d . 1.0 8 . .
    C C14A 0.30814(7) 1.14026(13) -0.16662(13) 0.0176(4) Uani d . 1.0 8 . .
    C C15A 0.30670(9) 1.22769(15) -0.09546(14) 0.0283(5) Uani d . 1.0 8 . .
    C C1B 0.44025(6) 0.67388(14) 0.14047(13) 0.0165(4) Uani d . 1.0 8 . .
    C C2B 0.44531(7) 0.59797(14) 0.06830(13) 0.0186(4) Uani d . 1.0 8 . .
    C C3B 0.44303(7) 0.49787(14) 0.09551(13) 0.0175(4) Uani d . 1.0 8 . .
    C C4B 0.43642(7) 0.46580(14) 0.19314(13) 0.0174(4) Uani d . 1.0 8 . .
    C C5B 0.43176(7) 0.54154(14) 0.26455(13) 0.0176(4) Uani d . 1.0 8 . .
    C C6B 0.43337(7) 0.64274(14) 0.23804(13) 0.0168(4) Uani d . 1.0 8 . .
    C C14B 0.43523(7) 0.35764(14) 0.22744(14) 0.0199(4) Uani d . 1.0 8 . .
    C C7B 0.44059(6) 0.78242(14) 0.11788(13) 0.0176(4) Uani d . 1.0 8 . .
    C C12B 0.44570(7) 0.82098(15) 0.02167(14) 0.0205(4) Uani d . 1.0 8 . .
    C C11B 0.44476(7) 0.92443(15) 0.00505(15) 0.0235(4) Uani d . 1.0 8 . .
    C C10B 0.43892(8) 0.99194(15) 0.08315(16) 0.0252(5) Uani d . 1.0 8 . .
    C C9B 0.43407(7) 0.95588(15) 0.17896(15) 0.0234(4) Uani d . 1.0 8 . .
    C C12A 0.31442(6) 0.67979(14) 0.05381(13) 0.0170(4) Uani d . 1.0 8 . .
    C C13B 0.42922(7) 0.81498(14) 0.29949(14) 0.0203(4) Uani d . 1.0 8 . .
    C C15B 0.42691(9) 0.27294(15) 0.15133(15) 0.0289(5) Uani d . 1.0 8 . .
    C C8B 0.43480(7) 0.85080(14) 0.19627(13) 0.0177(4) Uani d . 1.0 8 . .
    H H1A 0.3151 0.8866 0.0727 0.0205 Uiso calc R 1.0 8 . .
    H H2A 0.3093 0.9720 -0.2700 0.0217 Uiso calc R 1.0 8 . .
    H H3A 0.3146 0.4968 -0.1607 0.0260 Uiso calc R 1.0 8 . .
    H H4A 0.3151 0.4365 0.0043 0.0248 Uiso calc R 1.0 8 . .
    H H5A 0.3146 0.5520 0.1386 0.0234 Uiso calc R 1.0 8 . .
    H H6A 0.3144 0.7258 0.1088 0.0204 Uiso calc R 1.0 8 . .
    H H7A 0.2788 1.2171 -0.0539 0.0339 Uiso calc R 1.0 8 . .
    H H8A 0.3003 1.2906 -0.1345 0.0339 Uiso calc R 1.0 8 . .
    H H9A 0.3401 1.2327 -0.0512 0.0339 Uiso calc R 1.0 8 . .
    H H1B 0.4503 0.6159 0.0011 0.0223 Uiso calc R 1.0 8 . .
    H H2B 0.4275 0.5234 0.3320 0.0211 Uiso calc R 1.0 8 . .
    H H6B 0.4498 0.7758 -0.0323 0.0246 Uiso calc R 1.0 8 . .
    H H5B 0.4481 0.9499 -0.0606 0.0282 Uiso calc R 1.0 8 . .
    H H4B 0.4383 1.0630 0.0706 0.0302 Uiso calc R 1.0 8 . .
    H H3B 0.4303 1.0018 0.2326 0.0280 Uiso calc R 1.0 8 . .
    H H7B 0.4272 0.2078 0.1870 0.0346 Uiso calc R 1.0 8 . .
    H H8B 0.4547 0.2738 0.1086 0.0346 Uiso calc R 1.0 8 . .
    H H9B 0.3933 0.2820 0.1087 0.0346 Uiso calc R 1.0 8 . .
loop_
    _atom_site_aniso_label
    _atom_site_aniso_U_11
    _atom_site_aniso_U_22
    _atom_site_aniso_U_33
    _atom_site_aniso_U_12
    _atom_site_aniso_U_13
    _atom_site_aniso_U_23
    F1A 0.0483(7) 0.0158(6) 0.0137(6) -0.0002(5) 0.0051(5) -0.0042(5)
    F1B 0.0400(7) 0.0202(6) 0.0162(6) 0.0028(5) 0.0074(5) -0.0029(5)
    O1A 0.0361(8) 0.0167(7) 0.0129(6) -0.0005(6) 0.0073(6) -0.0025(5)
    O2A 0.0370(8) 0.0195(7) 0.0184(7) 0.0000(6) 0.0079(6) -0.0055(6)
    O3A 0.0351(8) 0.0206(7) 0.0148(6) -0.0002(6) 0.0048(6) 0.0026(6)
    O1B 0.0272(7) 0.0195(7) 0.0146(6) 0.0014(6) 0.0049(5) -0.0027(5)
    O2B 0.0309(8) 0.0260(8) 0.0206(7) 0.0018(6) 0.0041(6) -0.0072(6)
    O3B 0.0417(9) 0.0235(8) 0.0177(7) 0.0027(7) 0.0032(6) 0.0033(6)
    C1A 0.0149(8) 0.0161(9) 0.0141(8) -0.0004(7) 0.0027(6) -0.0002(7)
    C2A 0.0211(9) 0.0177(9) 0.0122(8) -0.0010(7) 0.0017(7) -0.0006(7)
    C3A 0.0228(9) 0.0165(9) 0.0134(8) -0.0001(7) 0.0027(7) -0.0040(7)
    C4A 0.0172(9) 0.0163(9) 0.0169(9) -0.0003(7) 0.0035(7) 0.0017(7)
    C5A 0.0244(9) 0.0178(9) 0.0125(8) 0.0005(7) 0.0047(7) 0.0021(7)
    C6A 0.0204(9) 0.0165(9) 0.0149(8) -0.0009(7) 0.0043(7) -0.0050(7)
    C7A 0.0142(8) 0.0146(9) 0.0167(8) -0.0006(7) 0.0022(7) -0.0013(7)
    C8A 0.0173(9) 0.0184(9) 0.0172(9) -0.0001(7) 0.0038(7) -0.0010(7)
    C9A 0.0244(10) 0.0188(10) 0.0218(9) 0.0001(8) 0.0031(8) -0.0025(8)
    C10A 0.0236(9) 0.0138(9) 0.0247(10) -0.0001(7) 0.0040(8) 0.0010(8)
    C11A 0.0172(9) 0.0206(10) 0.0203(9) -0.0003(7) 0.0013(7) 0.0028(7)
    C13A 0.0227(9) 0.0190(9) 0.0188(9) 0.0014(8) 0.0039(7) -0.0028(8)
    C14A 0.0198(9) 0.0158(9) 0.0171(9) -0.0001(7) 0.0024(7) 0.0010(7)
    C15A 0.0486(13) 0.0186(10) 0.0184(10) 0.0013(9) 0.0075(9) -0.0017(8)
    C1B 0.0143(8) 0.0193(9) 0.0157(8) 0.0001(7) 0.0017(7) -0.0009(7)
    C2B 0.0190(9) 0.0235(10) 0.0134(8) 0.0017(7) 0.0029(7) 0.0013(7)
    C3B 0.0196(9) 0.0194(10) 0.0140(8) 0.0019(7) 0.0035(7) -0.0042(7)
    C4B 0.0184(9) 0.0188(10) 0.0150(8) 0.0017(7) 0.0021(7) -0.0010(7)
    C5B 0.0200(9) 0.0211(10) 0.0118(8) 0.0005(7) 0.0031(7) 0.0017(7)
    C6B 0.0165(8) 0.0195(9) 0.0145(8) 0.0007(7) 0.0022(7) -0.0026(7)
    C14B 0.0214(9) 0.0200(10) 0.0189(9) 0.0027(8) 0.0047(7) 0.0015(8)
    C7B 0.0134(8) 0.0179(9) 0.0213(9) -0.0007(7) 0.0016(7) -0.0010(7)
    C12B 0.0195(9) 0.0233(10) 0.0190(9) -0.0009(8) 0.0036(7) 0.0013(8)
    C11B 0.0231(10) 0.0233(10) 0.0244(10) -0.0015(8) 0.0038(8) 0.0029(8)
    C10B 0.0241(10) 0.0184(10) 0.0331(11) -0.0025(8) 0.0037(8) 0.0021(8)
    C9B 0.0227(10) 0.0188(10) 0.0282(10) -0.0007(8) 0.0023(8) -0.0042(8)
    C12A 0.0161(8) 0.0181(9) 0.0165(9) 0.0002(7) 0.0014(7)  0.0000(7)
    C13B 0.0191(9) 0.0203(10) 0.0209(9) -0.0001(7) 0.0010(7) -0.0037(8)
    C15B 0.0417(12) 0.0212(11) 0.0248(10) -0.0034(9) 0.0085(9) -0.0041(8)
    C8B 0.0156(8) 0.0196(10) 0.0177(9) -0.0010(7) 0.0010(7) -0.0016(7)
_geom_special_details     .
loop_
    _geom_bond_atom_site_label_1
    _geom_bond_atom_site_label_2
    _geom_bond_site_symmetry_1
    _geom_bond_site_symmetry_2
    _geom_bond_distance
    _geom_bond_publ_flag
    F1A C3A . . 1.356(3) no
    F1B C3B . . 1.355(3) no
    O1A C6A . . 1.389(3) no
    O1A C13A . . 1.366(3) no
    O2A C13A . . 1.205(3) no
    O3A C14A . . 1.221(3) no
    O1B C6B . . 1.384(3) no
    O1B C13B . . 1.378(3) no
    O2B C13B . . 1.203(3) no
    O3B C14B . . 1.218(3) no
    C1A C2A . . 1.398(3) no
    C1A C6A . . 1.396(3) no
    C1A C7A . . 1.466(3) no
    C2A C3A . . 1.369(3) no
    C3A C4A . . 1.400(3) no
    C4A C5A . . 1.391(3) no
    C4A C14A . . 1.502(3) no
    C5A C6A . . 1.379(3) no
    C7A C8A . . 1.402(3) no
    C7A C12A . . 1.404(3) no
    C8A C9A . . 1.394(3) no
    C8A C13A . . 1.470(3) no
    C9A C10A . . 1.381(3) no
    C10A C11A . . 1.399(3) no
    C11A C12A . . 1.380(3) no
    C14A C15A . . 1.494(3) no
    C1B C2B . . 1.405(3) no
    C1B C6B . . 1.396(3) no
    C1B C7B . . 1.461(3) no
    C2B C3B . . 1.370(3) no
    C3B C4B . . 1.398(3) no
    C4B C5B . . 1.394(3) no
    C4B C14B . . 1.497(3) no
    C5B C6B . . 1.381(3) no
    C14B C15B . . 1.501(3) no
    C7B C12B . . 1.400(3) no
    C7B C8B . . 1.401(3) no
    C12B C11B . . 1.380(3) no
    C11B C10B . . 1.391(3) no
    C10B C9B . . 1.382(3) no
    C9B C8B . . 1.403(3) no
    C13B C8B . . 1.478(3) no
    C2A H1A . . 0.950 no
    C5A H2A . . 0.950 no
    C9A H3A . . 0.950 no
    C10A H4A . . 0.950 no
    C11A H5A . . 0.950 no
    C15A H7A . . 0.980 no
    C15A H8A . . 0.980 no
    C15A H9A . . 0.980 no
    C2B H1B . . 0.950 no
    C5B H2B . . 0.950 no
    C12B H6B . . 0.950 no
    C11B H5B . . 0.950 no
    C10B H4B . . 0.950 no
    C9B H3B . . 0.950 no
    C12A H6A . . 0.950 no
    C15B H7B . . 0.980 no
    C15B H8B . . 0.980 no
    C15B H9B . . 0.980 no
loop_
    _geom_contact_atom_site_label_1
    _geom_contact_atom_site_label_2
    _geom_contact_distance
    _geom_contact_site_symmetry_1
    _geom_contact_site_symmetry_2
    _geom_contact_publ_flag
    F1A C14A 2.947(3) . . no
    F1A C15A 2.755(3) . . no
    F1B C14B 2.938(3) . . no
    F1B C15B 2.766(3) . . no
    O1A C7A 2.835(3) . . no
    O2A C6A 3.473(3) . . no
    O2A C9A 2.842(3) . . no
    O3A C5A 2.739(3) . . no
    O1B C7B 2.839(3) . . no
    O2B C6B 3.480(3) . . no
    O2B C9B 2.847(3) . . no
    O3B C5B 2.759(3) . . no
    C1A C4A 2.835(3) . . no
    C1A C13A 2.854(3) . . no
    C2A C5A 2.775(3) . . no
    C2A C12A 3.017(3) . . no
    C3A C6A 2.720(3) . . no
    C3A C15A 3.097(3) . . no
    C6A C8A 2.798(3) . . no
    C7A C10A 2.802(3) . . no
    C8A C11A 2.772(3) . . no
    C9A C12A 2.785(3) . . no
    C1B C4B 2.834(3) . . no
    C1B C13B 2.859(3) . . no
    C2B C5B 2.783(3) . . no
    C2B C12B 3.002(3) . . no
    C3B C6B 2.725(3) . . no
    C3B C15B 3.096(3) . . no
    C6B C8B 2.797(3) . . no
    C7B C10B 2.797(3) . . no
    C12B C9B 2.793(3) . . no
    C11B C8B 2.767(3) . . no
    F1A O1A 3.312(2) . 4_575 no
    F1A C5A 3.404(3) . 4_575 no
    F1A C10A 3.452(4) . 7_565 no
    F1A C10B 3.427(4) . . no
    F1B F1B 3.436(3) . 3_665 no
    F1B O1B 3.300(2) . 4_564 no
    F1B O3B 3.548(3) . 2_655 no
    F1B C10A 3.581(4) . . no
    F1B C2B 3.202(3) . 3_665 no
    F1B C3B 3.569(3) . 3_665 no
    F1B C5B 3.422(3) . 4_564 no
    O1A F1A 3.312(2) . 4_574 no
    O1A O3A 3.553(3) . 6_544 no
    O1A C15A 3.556(4) . 6_544 no
    O1A C15B 3.517(4) . 4_564 no
    O2A O3A 3.381(3) . 6_544 no
    O2A O3B 3.482(3) . 4_564 no
    O2A C4A 3.469(3) . 6_544 no
    O2A C10A 3.267(3) . 4_564 no
    O2A C11A 3.170(3) . 4_564 no
    O2A C14A 3.148(4) . 6_544 no
    O2A C15A 3.494(4) . 6_544 no
    O2A C4B 3.423(3) . 4_564 no
    O2A C14B 3.130(4) . 4_564 no
    O2A C15B 3.347(4) . 4_564 no
    O3A O1A 3.553(3) . 6_554 no
    O3A O2A 3.381(3) . 6_554 no
    O3A O2B 3.308(3) . 4_574 no
    O3A C2A 3.307(3) . 4_574 no
    O3A C8A 3.330(4) . 6_554 no
    O3A C13A 3.149(4) . 6_554 no
    O3A C12A 3.343(3) . 4_574 no
    O3A C13B 3.177(4) . 4_574 no
    O3A C8B 3.454(4) . 4_574 no
    O1B F1B 3.300(2) . 4_565 no
    O1B C1B 3.429(4) . 2_655 no
    O1B C7B 3.534(3) . 2_655 no
    O2B O3A 3.308(3) . 4_575 no
    O2B C4A 3.257(3) . 4_575 no
    O2B C14A 3.015(3) . 4_575 no
    O2B C15A 3.413(4) . 4_575 no
    O2B C12B 3.515(4) . 2_655 no
    O2B C11B 3.259(3) . 4_575 no
    O2B C10B 3.341(3) . 4_575 no
    O3B F1B 3.548(3) . 2_655 no
    O3B O2A 3.482(3) . 4_565 no
    O3B C8A 3.473(4) . 4_565 no
    O3B C13A 3.282(4) . 4_565 no
    O3B C2B 3.413(3) . 4_565 no
    O3B C14B 3.380(4) . 2_655 no
    O3B C12B 3.420(3) . 4_565 no
    O3B C15B 3.526(4) . 2_655 no
    C1A C11A 3.572(4) . 7_565 no
    C1A C12B 3.478(4) . . no
    C1A C12A 3.366(4) . 7_565 no
    C2A O3A 3.307(3) . 4_575 no
    C2A C10A 3.558(4) . 7_565 no
    C2A C11A 3.360(4) . 7_565 no
    C2A C12B 3.570(4) . . no
    C2A C11B 3.412(4) . . no
    C2A C10B 3.481(4) . . no
    C2A C12A 3.491(4) . 7_565 no
    C3A C10A 3.408(4) . 7_565 no
    C3A C11A 3.433(4) . 7_565 no
    C3A C11B 3.562(4) . . no
    C3A C10B 3.416(4) . . no
    C4A O2A 3.469(3) . 6_554 no
    C4A O2B 3.257(3) . 4_574 no
    C5A F1A 3.404(3) . 4_574 no
    C7A C12A 3.600(4) . 7_565 no
    C8A O3A 3.330(4) . 6_544 no
    C8A O3B 3.473(4) . 4_564 no
    C10A F1A 3.452(4) . 7_565 no
    C10A F1B 3.581(4) . . no
    C10A O2A 3.267(3) . 4_565 no
    C10A C2A 3.558(4) . 7_565 no
    C10A C3A 3.408(4) . 7_565 no
    C10A C3B 3.430(4) . . no
    C11A O2A 3.170(3) . 4_565 no
    C11A C1A 3.572(4) . 7_565 no
    C11A C2A 3.360(4) . 7_565 no
    C11A C3A 3.433(4) . 7_565 no
    C11A C1B 3.511(4) . . no
    C11A C2B 3.417(4) . . no
    C11A C3B 3.468(4) . . no
    C13A O3A 3.149(4) . 6_544 no
    C13A O3B 3.282(4) . 4_564 no
    C13A C14A 3.318(4) . 6_544 no
    C13A C14B 3.330(4) . 4_564 no
    C13A C15B 3.578(4) . 4_564 no
    C14A O2A 3.148(4) . 6_554 no
    C14A O2B 3.015(3) . 4_574 no
    C14A C13A 3.318(4) . 6_554 no
    C14A C13B 3.296(4) . 4_574 no
    C15A O1A 3.556(4) . 6_554 no
    C15A O2A 3.494(4) . 6_554 no
    C15A O2B 3.413(4) . 4_574 no
    C1B O1B 3.429(4) . 2_655 no
    C1B C11A 3.511(4) . . no
    C1B C6B 3.478(4) . 2_655 no
    C1B C12A 3.315(4) . . no
    C2B F1B 3.202(3) . 3_665 no
    C2B O3B 3.413(3) . 4_564 no
    C2B C11A 3.417(4) . . no
    C2B C12A 3.550(4) . . no
    C3B F1B 3.569(3) . 3_665 no
    C3B C10A 3.430(4) . . no
    C3B C11A 3.468(4) . . no
    C3B C5B 3.564(4) . 2_655 no
    C4B O2A 3.423(3) . 4_565 no
    C4B C4B 3.439(4) . 2_655 no
    C4B C5B 3.539(4) . 2_655 no
    C5B F1B 3.422(3) . 4_565 no
    C5B C3B 3.564(4) . 2_655 no
    C5B C4B 3.539(4) . 2_655 no
    C6B C1B 3.478(4) . 2_655 no
    C6B C6B 3.436(4) . 2_655 no
    C14B O2A 3.130(4) . 4_565 no
    C14B O3B 3.380(4) . 2_655 no
    C14B C13A 3.330(4) . 4_565 no
    C14B C14B 3.338(4) . 2_655 no
    C7B O1B 3.534(3) . 2_655 no
    C7B C12A 3.541(3) . . no
    C7B C13B 3.437(4) . 2_655 no
    C12B O2B 3.515(4) . 2_655 no
    C12B O3B 3.420(3) . 4_564 no
    C12B C1A 3.478(4) . . no
    C12B C2A 3.570(4) . . no
    C11B O2B 3.259(3) . 4_574 no
    C11B C2A 3.412(4) . . no
    C11B C3A 3.562(4) . . no
    C11B C11B 3.513(4) . 3_675 no
    C11B C10B 3.568(4) . 3_675 no
    C10B F1A 3.427(4) . . no
    C10B O2B 3.341(3) . 4_574 no
    C10B C2A 3.481(4) . . no
    C10B C3A 3.416(4) . . no
    C10B C11B 3.568(4) . 3_675 no
    C12A O3A 3.343(3) . 4_575 no
    C12A C1A 3.366(4) . 7_565 no
    C12A C2A 3.491(4) . 7_565 no
    C12A C7A 3.600(4) . 7_565 no
    C12A C1B 3.315(4) . . no
    C12A C2B 3.550(4) . . no
    C12A C7B 3.541(3) . . no
    C13B O3A 3.177(4) . 4_575 no
    C13B C14A 3.296(4) . 4_575 no
    C13B C7B 3.437(4) . 2_655 no
    C13B C8B 3.560(4) . 2_655 no
    C15B O1A 3.517(4) . 4_565 no
    C15B O2A 3.347(4) . 4_565 no
    C15B O3B 3.526(4) . 2_655 no
    C15B C13A 3.578(4) . 4_565 no
    C8B O3A 3.454(4) . 4_575 no
    C8B C13B 3.560(4) . 2_655 no
    C8B C8B 3.491(4) . 2_655 no
    F1A H1A 2.4909 . . no
    F1A H7A 2.4029 . . no
    F1A H9A 2.6103 . . no
    F1B H1B 2.4933 . . no
    F1B H8B 2.3248 . . no
    F1B H9B 2.7313 . . no
    O1A H2A 2.4865 . . no
    O2A H3A 2.5592 . . no
    O3A H2A 2.4215 . . no
    O3A H7A 3.0157 . . no
    O3A H8A 2.4418 . . no
    O3A H9A 2.9370 . . no
    O1B H2B 2.4889 . . no
    O2B H3B 2.5683 . . no
    O3B H2B 2.4589 . . no
    O3B H7B 2.4465 . . no
    O3B H8B 2.9877 . . no
    O3B H9B 2.9789 . . no
    C1A H2A 3.2801 . . no
    C1A H6A 2.7070 . . no
    C2A H6A 2.7263 . . no
    C3A H2A 3.2398 . . no
    C3A H7A 2.9637 . . no
    C3A H9A 3.1414 . . no
    C4A H1A 3.2863 . . no
    C4A H7A 2.7925 . . no
    C4A H8A 3.4078 . . no
    C4A H9A 2.8948 . . no
    C6A H1A 3.2511 . . no
    C7A H1A 2.7258 . . no
    C7A H3A 3.2839 . . no
    C7A H5A 3.2698 . . no
    C8A H4A 3.2650 . . no
    C8A H6A 3.2750 . . no
    C9A H5A 3.2564 . . no
    C10A H6A 3.2716 . . no
    C11A H3A 3.2606 . . no
    C13A H3A 2.6106 . . no
    C14A H2A 2.6100 . . no
    C1B H2B 3.2806 . . no
    C1B H6B 2.7023 . . no
    C2B H6B 2.7078 . . no
    C3B H2B 3.2438 . . no
    C3B H8B 2.9691 . . no
    C3B H9B 3.1384 . . no
    C4B H1B 3.2882 . . no
    C4B H7B 3.4063 . . no
    C4B H8B 2.8340 . . no
    C4B H9B 2.8334 . . no
    C6B H1B 3.2603 . . no
    C14B H2B 2.6109 . . no
    C7B H1B 2.7190 . . no
    C7B H5B 3.2652 . . no
    C7B H3B 3.2949 . . no
    C12B H1B 2.7190 . . no
    C12B H4B 3.2637 . . no
    C11B H3B 3.2631 . . no
    C10B H6B 3.2652 . . no
    C9B H5B 3.2572 . . no
    C12A H1A 2.7352 . . no
    C12A H4A 3.2710 . . no
    C13B H3B 2.6177 . . no
    C8B H6B 3.2710 . . no
    C8B H4B 3.2636 . . no
    H1A H6A 2.1726 . . no
    H3A H4A 2.3321 . . no
    H4A H5A 2.3464 . . no
    H5A H6A 2.3231 . . no
    H1B H6B 2.1521 . . no
    H6B H5B 2.3225 . . no
    H5B H4B 2.3346 . . no
    H4B H3B 2.3356 . . no
    F1A H2A 2.5325 . 4_575 no
    F1A H4A 3.2972 . 7_565 no
    F1A H4B 3.2409 . . no
    F1A H9B 3.4807 . 1_565 no
    F1B H4A 3.4268 . . no
    F1B H1B 2.7751 . 3_665 no
    F1B H2B 2.5957 . 4_564 no
    O1A H7A 3.4018 . 6_544 no
    O1A H8A 3.1165 . 6_544 no
    O1A H7B 3.2290 . 4_564 no
    O1A H9B 3.1562 . 4_564 no
    O2A H4A 2.7044 . 4_564 no
    O2A H5A 2.4943 . 4_564 no
    O2A H7A 3.0891 . 6_544 no
    O2A H9B 2.7803 . 4_564 no
    O3A H1A 2.3615 . 4_574 no
    O3A H6A 2.3950 . 4_574 no
    O1B H8A 3.4828 . 4_575 no
    O1B H9A 3.1774 . 4_575 no
    O2B H9A 2.8892 . 4_575 no
    O2B H5B 2.6011 . 4_575 no
    O2B H4B 2.7742 . 4_575 no
    O3B H1B 2.4828 . 4_565 no
    O3B H6B 2.4851 . 4_565 no
    O3B H8B 2.8952 . 2_655 no
    C1A H6A 3.3663 . 7_565 no
    C1A H6B 3.5681 . . no
    C2A H2A 3.4573 . 4_575 no
    C3A H2A 3.4521 . 4_575 no
    C3A H4A 3.4635 . 7_565 no
    C3A H5A 3.4979 . 7_565 no
    C3A H4B 3.4446 . . no
    C4A H5A 3.4212 . 7_565 no
    C5A H3A 3.5531 . 6_554 no
    C5A H5A 3.4644 . 7_565 no
    C5A H3B 3.4070 . 4_574 no
    C7A H6A 3.4191 . 7_565 no
    C7A H6B 3.5890 . . no
    C8A H1A 3.5566 . 7_565 no
    C9A H1A 3.5823 . 7_565 no
    C9A H2A 3.5341 . 6_544 no
    C9A H8A 3.3639 . 1_545 no
    C9A H2B 3.2766 . 4_564 no
    C10A H8A 3.3066 . 1_545 no
    C13A H5A 3.5463 . 4_564 no
    C13A H7A 3.5091 . 6_544 no
    C13A H8A 3.5439 . 6_544 no
    C13A H7B 3.5973 . 4_564 no
    C13A H9B 3.2166 . 4_564 no
    C14A H1A 3.5145 . 4_574 no
    C14A H6A 3.4911 . 4_574 no
    C15A H4A 3.0480 . 1_565 no
    C15A H7A 3.2645 . 7_575 no
    C15A H9B 3.3534 . 1_565 no
    C1B H6A 3.3130 . . no
    C2B H2B 3.5280 . 2_655 no
    C2B H2B 3.4978 . 4_564 no
    C3B H4A 3.4747 . . no
    C3B H5A 3.5387 . . no
    C3B H1B 3.5481 . 3_665 no
    C3B H2B 3.3883 . 2_655 no
    C3B H2B 3.4818 . 4_564 no
    C4B H5A 3.3476 . . no
    C5B H3A 3.3708 . 4_565 no
    C5B H5A 3.2682 . . no
    C6B H5A 3.4023 . . no
    C6B H6A 3.4987 . . no
    C14B H8B 3.5242 . 2_655 no
    C7B H1A 3.5150 . . no
    C7B H6A 3.3517 . . no
    C12B H8B 3.5381 . 3_665 no
    C11B H5B 3.2354 . 3_675 no
    C11B H4B 3.3387 . 3_675 no
    C10B H1A 3.4919 . . no
    C10B H5B 3.0902 . 3_675 no
    C10B H7B 3.1932 . 1_565 no
    C9B H1A 3.3449 . . no
    C9B H2A 3.5370 . 4_575 no
    C9B H7B 3.3247 . 1_565 no
    C13B H9A 3.3158 . 4_575 no
    C15B H9A 3.3075 . 1_545 no
    C15B H4B 2.9956 . 1_545 no
    C8B H1A 3.3457 . . no
    C8B H6A 3.5852 . . no
    H1A O3A 2.3615 . 4_575 no
    H1A C8A 3.5566 . 7_565 no
    H1A C9A 3.5823 . 7_565 no
    H1A C14A 3.5145 . 4_575 no
    H1A C7B 3.5150 . . no
    H1A C10B 3.4919 . . no
    H1A C9B 3.3449 . . no
    H1A C8B 3.3457 . . no
    H1A H2A 2.8209 . 4_575 no
    H2A F1A 2.5325 . 4_574 no
    H2A C2A 3.4573 . 4_574 no
    H2A C3A 3.4521 . 4_574 no
    H2A C9A 3.5341 . 6_554 no
    H2A C9B 3.5370 . 4_574 no
    H2A H1A 2.8209 . 4_574 no
    H2A H3A 3.2422 . 6_554 no
    H2A H3B 3.1616 . 4_574 no
    H3A C5A 3.5531 . 6_544 no
    H3A C5B 3.3708 . 4_564 no
    H3A H2A 3.2422 . 6_544 no
    H3A H5A 2.7443 . 4_564 no
    H3A H8A 2.7692 . 1_545 no
    H3A H2B 2.9605 . 4_564 no
    H4A F1A 3.2972 . 7_565 no
    H4A F1B 3.4268 . . no
    H4A O2A 2.7044 . 4_565 no
    H4A C3A 3.4635 . 7_565 no
    H4A C15A 3.0480 . 1_545 no
    H4A C3B 3.4747 . . no
    H4A H7A 3.1032 . 1_545 no
    H4A H7A 3.3081 . 7_565 no
    H4A H8A 2.6554 . 1_545 no
    H4A H9A 2.8826 . 1_545 no
    H4A H9B 3.0698 . . no
    H5A O2A 2.4943 . 4_565 no
    H5A C3A 3.4979 . 7_565 no
    H5A C4A 3.4212 . 7_565 no
    H5A C5A 3.4644 . 7_565 no
    H5A C13A 3.5463 . 4_565 no
    H5A C3B 3.5387 . . no
    H5A C4B 3.3476 . . no
    H5A C5B 3.2682 . . no
    H5A C6B 3.4023 . . no
    H5A H3A 2.7443 . 4_565 no
    H6A O3A 2.3950 . 4_575 no
    H6A C1A 3.3663 . 7_565 no
    H6A C7A 3.4191 . 7_565 no
    H6A C14A 3.4911 . 4_575 no
    H6A C1B 3.3130 . . no
    H6A C6B 3.4987 . . no
    H6A C7B 3.3517 . . no
    H6A C8B 3.5852 . . no
    H6A H8A 3.4894 . 4_575 no
    H7A O1A 3.4018 . 6_554 no
    H7A O2A 3.0891 . 6_554 no
    H7A C13A 3.5091 . 6_554 no
    H7A C15A 3.2645 . 7_575 no
    H7A H4A 3.1032 . 1_565 no
    H7A H4A 3.3081 . 7_565 no
    H7A H7A 2.3789 . 7_575 no
    H7A H8A 3.4586 . 7_575 no
    H7A H9B 3.5311 . 1_565 no
    H8A O1A 3.1165 . 6_554 no
    H8A O1B 3.4828 . 4_574 no
    H8A C9A 3.3639 . 1_565 no
    H8A C10A 3.3066 . 1_565 no
    H8A C13A 3.5439 . 6_554 no
    H8A H3A 2.7692 . 1_565 no
    H8A H4A 2.6554 . 1_565 no
    H8A H6A 3.4894 . 4_574 no
    H8A H7A 3.4586 . 7_575 no
    H9A O1B 3.1774 . 4_574 no
    H9A O2B 2.8892 . 4_574 no
    H9A C13B 3.3158 . 4_574 no
    H9A C15B 3.3075 . 1_565 no
    H9A H4A 2.8826 . 1_565 no
    H9A H8B 3.4545 . 1_565 no
    H9A H9B 2.4573 . 1_565 no
    H1B F1B 2.7751 . 3_665 no
    H1B O3B 2.4828 . 4_564 no
    H1B C3B 3.5481 . 3_665 no
    H1B H2B 2.8982 . 4_564 no
    H1B H8B 3.3691 . 3_665 no
    H2B F1B 2.5957 . 4_565 no
    H2B C9A 3.2766 . 4_565 no
    H2B C2B 3.5280 . 2_655 no
    H2B C2B 3.4978 . 4_565 no
    H2B C3B 3.3883 . 2_655 no
    H2B C3B 3.4818 . 4_565 no
    H2B H3A 2.9605 . 4_565 no
    H2B H1B 2.8982 . 4_565 no
    H6B O3B 2.4851 . 4_564 no
    H6B C1A 3.5681 . . no
    H6B C7A 3.5890 . . no
    H6B H8B 2.8843 . 3_665 no
    H5B O2B 2.6011 . 4_574 no
    H5B C11B 3.2354 . 3_675 no
    H5B C10B 3.0902 . 3_675 no
    H5B H5B 3.2248 . 3_675 no
    H5B H4B 2.9805 . 3_675 no
    H5B H3B 2.7987 . 4_574 no
    H4B F1A 3.2409 . . no
    H4B O2B 2.7742 . 4_574 no
    H4B C3A 3.4446 . . no
    H4B C11B 3.3387 . 3_675 no
    H4B C15B 2.9956 . 1_565 no
    H4B H5B 2.9805 . 3_675 no
    H4B H7B 2.4979 . 1_565 no
    H4B H8B 2.8437 . 1_565 no
    H4B H9B 3.1786 . 1_565 no
    H3B C5A 3.4070 . 4_575 no
    H3B H2A 3.1616 . 4_575 no
    H3B H5B 2.7987 . 4_575 no
    H3B H3B 3.5899 . 2_655 no
    H3B H7B 2.7783 . 1_565 no
    H7B O1A 3.2290 . 4_565 no
    H7B C13A 3.5973 . 4_565 no
    H7B C10B 3.1932 . 1_545 no
    H7B C9B 3.3247 . 1_545 no
    H7B H4B 2.4979 . 1_545 no
    H7B H3B 2.7783 . 1_545 no
    H8B O3B 2.8952 . 2_655 no
    H8B C14B 3.5242 . 2_655 no
    H8B C12B 3.5381 . 3_665 no
    H8B H9A 3.4545 . 1_545 no
    H8B H1B 3.3691 . 3_665 no
    H8B H6B 2.8843 . 3_665 no
    H8B H4B 2.8437 . 1_545 no
    H9B F1A 3.4807 . 1_545 no
    H9B O1A 3.1562 . 4_565 no
    H9B O2A 2.7803 . 4_565 no
    H9B C13A 3.2166 . 4_565 no
    H9B C15A 3.3534 . 1_545 no
    H9B H4A 3.0698 . . no
    H9B H7A 3.5311 . 1_545 no
    H9B H9A 2.4573 . 1_545 no
    H9B H4B 3.1786 . 1_545 no
loop_
    _geom_angle_atom_site_label_1
    _geom_angle_atom_site_label_2
    _geom_angle_atom_site_label_3
    _geom_angle_site_symmetry_1
    _geom_angle_site_symmetry_2
    _geom_angle_site_symmetry_3
    _geom_angle
    _geom_angle_publ_flag
    C6A O1A C13A . . . 122.05(14) no
    C6B O1B C13B . . . 122.21(15) no
    C2A C1A C6A . . . 117.24(16) no
    C2A C1A C7A . . . 124.22(16) no
    C6A C1A C7A . . . 118.54(15) no
    C1A C2A C3A . . . 119.90(17) no
    F1A C3A C2A . . . 117.02(16) no
    F1A C3A C4A . . . 119.66(16) no
    C2A C3A C4A . . . 123.32(17) no
    C3A C4A C5A . . . 116.53(16) no
    C3A C4A C14A . . . 125.70(16) no
    C5A C4A C14A . . . 117.78(16) no
    C4A C5A C6A . . . 120.66(17) no
    O1A C6A C1A . . . 122.04(16) no
    O1A C6A C5A . . . 115.62(16) no
    C1A C6A C5A . . . 122.34(16) no
    C1A C7A C8A . . . 118.28(16) no
    C1A C7A C12A . . . 123.01(16) no
    C8A C7A C12A . . . 118.70(17) no
    C7A C8A C9A . . . 120.54(17) no
    C7A C8A C13A . . . 120.99(17) no
    C9A C8A C13A . . . 118.47(17) no
    C8A C9A C10A . . . 120.25(17) no
    C9A C10A C11A . . . 119.53(18) no
    C10A C11A C12A . . . 120.77(18) no
    O1A C13A O2A . . . 116.56(17) no
    O1A C13A C8A . . . 118.09(16) no
    O2A C13A C8A . . . 125.34(18) no
    O3A C14A C4A . . . 118.58(16) no
    O3A C14A C15A . . . 120.17(16) no
    C4A C14A C15A . . . 121.25(16) no
    C2B C1B C6B . . . 117.54(17) no
    C2B C1B C7B . . . 123.51(17) no
    C6B C1B C7B . . . 118.94(17) no
    C1B C2B C3B . . . 119.51(17) no
    F1B C3B C2B . . . 116.95(16) no
    F1B C3B C4B . . . 119.61(17) no
    C2B C3B C4B . . . 123.44(17) no
    C3B C4B C5B . . . 116.74(17) no
    C3B C4B C14B . . . 125.49(17) no
    C5B C4B C14B . . . 117.76(17) no
    C4B C5B C6B . . . 120.54(17) no
    O1B C6B C1B . . . 122.04(17) no
    O1B C6B C5B . . . 115.73(16) no
    C1B C6B C5B . . . 122.23(17) no
    O3B C14B C4B . . . 119.10(17) no
    O3B C14B C15B . . . 120.32(18) no
    C4B C14B C15B . . . 120.57(16) no
    C1B C7B C12B . . . 123.16(17) no
    C1B C7B C8B . . . 118.13(16) no
    C12B C7B C8B . . . 118.71(18) no
    C7B C12B C11B . . . 120.18(18) no
    C12B C11B C10B . . . 120.84(19) no
    C11B C10B C9B . . . 120.14(19) no
    C10B C9B C8B . . . 119.31(18) no
    C7A C12A C11A . . . 120.21(17) no
    O1B C13B O2B . . . 116.95(17) no
    O1B C13B C8B . . . 117.28(16) no
    O2B C13B C8B . . . 125.76(18) no
    C7B C8B C9B . . . 120.82(17) no
    C7B C8B C13B . . . 121.36(17) no
    C9B C8B C13B . . . 117.82(17) no
    C1A C2A H1A . . . 120.044 no
    C3A C2A H1A . . . 120.053 no
    C4A C5A H2A . . . 119.672 no
    C6A C5A H2A . . . 119.667 no
    C8A C9A H3A . . . 119.881 no
    C10A C9A H3A . . . 119.871 no
    C9A C10A H4A . . . 120.235 no
    C11A C10A H4A . . . 120.235 no
    C10A C11A H5A . . . 119.615 no
    C12A C11A H5A . . . 119.611 no
    C14A C15A H7A . . . 109.473 no
    C14A C15A H8A . . . 109.469 no
    C14A C15A H9A . . . 109.471 no
    H7A C15A H8A . . . 109.473 no
    H7A C15A H9A . . . 109.470 no
    H8A C15A H9A . . . 109.470 no
    C1B C2B H1B . . . 120.248 no
    C3B C2B H1B . . . 120.241 no
    C4B C5B H2B . . . 119.735 no
    C6B C5B H2B . . . 119.726 no
    C7B C12B H6B . . . 119.910 no
    C11B C12B H6B . . . 119.911 no
    C12B C11B H5B . . . 119.574 no
    C10B C11B H5B . . . 119.585 no
    C11B C10B H4B . . . 119.936 no
    C9B C10B H4B . . . 119.926 no
    C10B C9B H3B . . . 120.341 no
    C8B C9B H3B . . . 120.351 no
    C7A C12A H6A . . . 119.901 no
    C11A C12A H6A . . . 119.891 no
    C14B C15B H7B . . . 109.477 no
    C14B C15B H8B . . . 109.477 no
    C14B C15B H9B . . . 109.459 no
    H7B C15B H8B . . . 109.474 no
    H7B C15B H9B . . . 109.468 no
    H8B C15B H9B . . . 109.472 no
loop_
    _geom_torsion_atom_site_label_1
    _geom_torsion_atom_site_label_2
    _geom_torsion_atom_site_label_3
    _geom_torsion_atom_site_label_4
    _geom_torsion_site_symmetry_1
    _geom_torsion_site_symmetry_2
    _geom_torsion_site_symmetry_3
    _geom_torsion_site_symmetry_4
    _geom_torsion
    _geom_torsion_publ_flag
    C6A O1A C13A O2A . . . . -179.30(15) no
    C6A O1A C13A C8A . . . . 1.3(3) no
    C13A O1A C6A C1A . . . . -0.3(3) no
    C13A O1A C6A C5A . . . . -179.78(14) no
    C6B O1B C13B O2B . . . . -178.78(14) no
    C6B O1B C13B C8B . . . . 1.9(3) no
    C13B O1B C6B C1B . . . .  0.0(3) no
    C13B O1B C6B C5B . . . . 179.59(14) no
    C2A C1A C6A O1A . . . . 179.71(15) no
    C2A C1A C6A C5A . . . . -0.9(3) no
    C6A C1A C2A C3A . . . . 0.5(3) no
    C6A C1A C2A H1A . . . . -179.5 no
    C2A C1A C7A C8A . . . . -179.67(14) no
    C2A C1A C7A C12A . . . . 1.0(3) no
    C7A C1A C2A C3A . . . . -178.92(14) no
    C7A C1A C2A H1A . . . . 1.1 no
    C6A C1A C7A C8A . . . . 0.9(3) no
    C6A C1A C7A C12A . . . . -178.41(14) no
    C7A C1A C6A O1A . . . . -0.8(3) no
    C7A C1A C6A C5A . . . . 178.61(14) no
    C1A C2A C3A F1A . . . . -180.00(15) no
    C1A C2A C3A C4A . . . . 0.2(3) no
    H1A C2A C3A F1A . . . . 0.0 no
    H1A C2A C3A C4A . . . . -179.8 no
    F1A C3A C4A C5A . . . . 179.66(14) no
    F1A C3A C4A C14A . . . . -0.4(3) no
    C2A C3A C4A C5A . . . . -0.5(3) no
    C2A C3A C4A C14A . . . . 179.39(16) no
    C3A C4A C5A C6A . . . . 0.2(3) no
    C3A C4A C5A H2A . . . . -179.8 no
    C3A C4A C14A O3A . . . . 178.88(17) no
    C3A C4A C14A C15A . . . . -1.3(3) no
    C5A C4A C14A O3A . . . . -1.2(3) no
    C5A C4A C14A C15A . . . . 178.62(15) no
    C14A C4A C5A C6A . . . . -179.75(15) no
    C14A C4A C5A H2A . . . . 0.3 no
    C4A C5A C6A O1A . . . . 179.99(15) no
    C4A C5A C6A C1A . . . . 0.5(3) no
    H2A C5A C6A O1A . . . .  0.0 no
    H2A C5A C6A C1A . . . . -179.5 no
    C1A C7A C8A C9A . . . . -179.62(13) no
    C1A C7A C8A C13A . . . . 0.1(3) no
    C1A C7A C12A C11A . . . . 179.45(13) no
    C1A C7A C12A H6A . . . . -0.6 no
    C8A C7A C12A C11A . . . . 0.1(3) no
    C8A C7A C12A H6A . . . . -179.9 no
    C12A C7A C8A C9A . . . . -0.3(3) no
    C12A C7A C8A C13A . . . . 179.41(14) no
    C7A C8A C9A C10A . . . . 0.1(3) no
    C7A C8A C9A H3A . . . . -179.9 no
    C7A C8A C13A O1A . . . . -1.2(3) no
    C7A C8A C13A O2A . . . . 179.49(16) no
    C9A C8A C13A O1A . . . . 178.53(15) no
    C9A C8A C13A O2A . . . . -0.8(3) no
    C13A C8A C9A C10A . . . . -179.54(15) no
    C13A C8A C9A H3A . . . . 0.5 no
    C8A C9A C10A C11A . . . . 0.1(3) no
    C8A C9A C10A H4A . . . . -179.9 no
    H3A C9A C10A C11A . . . . -179.9 no
    H3A C9A C10A H4A . . . . 0.1 no
    C9A C10A C11A C12A . . . . -0.2(3) no
    C9A C10A C11A H5A . . . . 179.7 no
    H4A C10A C11A C12A . . . . 179.8 no
    H4A C10A C11A H5A . . . . -0.2 no
    C10A C11A C12A C7A . . . . 0.1(3) no
    C10A C11A C12A H6A . . . . -179.9 no
    H5A C11A C12A C7A . . . . -179.9 no
    H5A C11A C12A H6A . . . . 0.1 no
    O3A C14A C15A H7A . . . . 128.0 no
    O3A C14A C15A H8A . . . . 8.0 no
    O3A C14A C15A H9A . . . . -112.0 no
    C4A C14A C15A H7A . . . . -51.9 no
    C4A C14A C15A H8A . . . . -171.9 no
    C4A C14A C15A H9A . . . . 68.1 no
    C2B C1B C6B O1B . . . . 179.93(14) no
    C2B C1B C6B C5B . . . . 0.4(3) no
    C6B C1B C2B C3B . . . . 0.4(3) no
    C6B C1B C2B H1B . . . . -179.6 no
    C2B C1B C7B C12B . . . . 0.4(3) no
    C2B C1B C7B C8B . . . . 179.50(14) no
    C7B C1B C2B C3B . . . . -178.09(14) no
    C7B C1B C2B H1B . . . . 1.9 no
    C6B C1B C7B C12B . . . . -178.07(14) no
    C6B C1B C7B C8B . . . . 1.0(2) no
    C7B C1B C6B O1B . . . . -1.5(3) no
    C7B C1B C6B C5B . . . . 178.91(13) no
    C1B C2B C3B F1B . . . . 179.49(14) no
    C1B C2B C3B C4B . . . . -0.8(3) no
    H1B C2B C3B F1B . . . . -0.5 no
    H1B C2B C3B C4B . . . . 179.2 no
    F1B C3B C4B C5B . . . . -179.91(13) no
    F1B C3B C4B C14B . . . . 1.6(3) no
    C2B C3B C4B C5B . . . . 0.3(3) no
    C2B C3B C4B C14B . . . . -178.12(15) no
    C3B C4B C5B C6B . . . . 0.4(3) no
    C3B C4B C5B H2B . . . . -179.6 no
    C3B C4B C14B O3B . . . . 164.33(17) no
    C3B C4B C14B C15B . . . . -16.6(3) no
    C5B C4B C14B O3B . . . . -14.1(3) no
    C5B C4B C14B C15B . . . . 164.96(15) no
    C14B C4B C5B C6B . . . . 179.01(14) no
    C14B C4B C5B H2B . . . . -1.0 no
    C4B C5B C6B O1B . . . . 179.62(15) no
    C4B C5B C6B C1B . . . . -0.8(3) no
    H2B C5B C6B O1B . . . . -0.4 no
    H2B C5B C6B C1B . . . . 179.2 no
    O3B C14B C15B H7B . . . . -0.9 no
    O3B C14B C15B H8B . . . . -120.9 no
    O3B C14B C15B H9B . . . . 119.1 no
    C4B C14B C15B H7B . . . . -180.0 no
    C4B C14B C15B H8B . . . . 60.0 no
    C4B C14B C15B H9B . . . . -60.0 no
    C1B C7B C12B C11B . . . . 178.81(14) no
    C1B C7B C12B H6B . . . . -1.2 no
    C1B C7B C8B C9B . . . . -179.09(13) no
    C1B C7B C8B C13B . . . . 0.8(3) no
    C12B C7B C8B C9B . . . . 0.1(3) no
    C12B C7B C8B C13B . . . . 179.99(14) no
    C8B C7B C12B C11B . . . . -0.3(3) no
    C8B C7B C12B H6B . . . . 179.7 no
    C7B C12B C11B C10B . . . . 0.2(3) no
    C7B C12B C11B H5B . . . . -179.8 no
    H6B C12B C11B C10B . . . . -179.8 no
    H6B C12B C11B H5B . . . . 0.2 no
    C12B C11B C10B C9B . . . . 0.1(3) no
    C12B C11B C10B H4B . . . . -179.9 no
    H5B C11B C10B C9B . . . . -179.9 no
    H5B C11B C10B H4B . . . . 0.1 no
    C11B C10B C9B C8B . . . . -0.4(3) no
    C11B C10B C9B H3B . . . . 179.6 no
    H4B C10B C9B C8B . . . . 179.6 no
    H4B C10B C9B H3B . . . . -0.4 no
    C10B C9B C8B C7B . . . . 0.3(3) no
    C10B C9B C8B C13B . . . . -179.66(15) no
    H3B C9B C8B C7B . . . . -179.7 no
    H3B C9B C8B C13B . . . . 0.4 no
    O1B C13B C8B C7B . . . . -2.3(3) no
    O1B C13B C8B C9B . . . . 177.64(13) no
    O2B C13B C8B C7B . . . . 178.43(16) no
    O2B C13B C8B C9B . . . . -1.6(3) no
_iucr_refine_instructions_details
;
TITL 3-Acetyl-2-fluoro-6H-benzo[c]chromen-6-one
CELL  0.71069 26.00490 13.16910 13.29720 90.000 98.021 90.000
ZERR  16 0.01820 0.00400 0.00740 0.000 0.051 0.000
LATT 7
SYMM    -X,    +Y, .50-Z
SFAC C H F O
UNIT 240 144 16 48
SHEL 99999.000000 0.000000
L.S. 20
FMAP 2
PLAN -25
WPDB -2
HTAB
BOND $H
CONF
LIST 4
TEMP -173.0
ACTA
SIZE 0.400 0.340 0.250
WGHT    0.074200    2.095700
FVAR       0.29041
F1A   3    0.312630    1.073895    0.046109    11.00000    0.04826    0.01582 =
         0.01370   -0.00419    0.00512   -0.00018
F1B   3    0.447725    0.427940    0.022584    11.00000    0.03998    0.02019 =
         0.01618   -0.00289    0.00737    0.00276
O1A   4    0.312172    0.784428   -0.248202    11.00000    0.03614    0.01670 =
         0.01292   -0.00254    0.00731   -0.00054
O2A   4    0.313933    0.627936   -0.302925    11.00000    0.03703    0.01950 =
         0.01838   -0.00546    0.00789    0.00003
O3A   4    0.307385    1.155343   -0.257424    11.00000    0.03510    0.02062 =
         0.01481    0.00255    0.00478   -0.00020
O1B   4    0.428052    0.711544    0.314634    11.00000    0.02718    0.01948 =
         0.01458   -0.00268    0.00487    0.00141
O2B   4    0.425117    0.868172    0.371469    11.00000    0.03088    0.02601 =
         0.02063   -0.00723    0.00412    0.00177
O3B   4    0.440446    0.339242    0.318086    11.00000    0.04172    0.02347 =
         0.01773    0.00332    0.00317    0.00270
C1A   1    0.313653    0.825752   -0.069252    11.00000    0.01494    0.01606 =
         0.01415   -0.00017    0.00271   -0.00037
C2A   1    0.313858    0.903066    0.002797    11.00000    0.02111    0.01774 =
         0.01224   -0.00056    0.00169   -0.00100
AFIX  43
H1A   2    0.315054    0.886629    0.072649    11.00000   -1.20000
AFIX   0
C3A   1    0.312333    1.002536   -0.027437    11.00000    0.02279    0.01650 =
         0.01335   -0.00395    0.00270   -0.00011
C4A   1    0.310382    1.032606   -0.128855    11.00000    0.01717    0.01633 =
         0.01689    0.00168    0.00346   -0.00032
C5A   1    0.310468    0.955375   -0.200148    11.00000    0.02444    0.01781 =
         0.01253    0.00205    0.00474    0.00050
AFIX  43
H2A   2    0.309276    0.971970   -0.269962    11.00000   -1.20000
AFIX   0
C6A   1    0.312266    0.854937   -0.170519    11.00000    0.02044    0.01650 =
         0.01488   -0.00497    0.00430   -0.00087
C7A   1    0.314313    0.717076   -0.045126    11.00000    0.01420    0.01463 =
         0.01671   -0.00126    0.00217   -0.00057
C8A   1    0.314282    0.647462   -0.124953    11.00000    0.01730    0.01836 =
         0.01722   -0.00103    0.00381   -0.00007
C9A   1    0.314581    0.543297   -0.106149    11.00000    0.02438    0.01884 =
         0.02179   -0.00246    0.00309    0.00009
AFIX  43
H3A   2    0.314643    0.496772   -0.160731    11.00000   -1.20000
AFIX   0
C10A  1    0.314789    0.507510   -0.008514    11.00000    0.02364    0.01379 =
         0.02472    0.00096    0.00405   -0.00008
AFIX  43
H4A   2    0.315054    0.436529    0.004297    11.00000   -1.20000
AFIX   0
C11A  1    0.314606    0.576493    0.071414    11.00000    0.01718    0.02061 =
         0.02026    0.00278    0.00133   -0.00031
AFIX  43
H5A   2    0.314608    0.551962    0.138600    11.00000   -1.20000
AFIX   0
C13A  1    0.313657    0.682297   -0.230138    11.00000    0.02270    0.01895 =
         0.01884   -0.00280    0.00388    0.00140
C14A  1    0.308139    1.140261   -0.166621    11.00000    0.01982    0.01577 =
         0.01712    0.00102    0.00235   -0.00015
C15A  1    0.306700    1.227690   -0.095460    11.00000    0.04864    0.01858 =
         0.01837   -0.00170    0.00745    0.00127
AFIX  33
H7A   2    0.278847    1.217136   -0.053937    11.00000   -1.20000
H8A   2    0.300249    1.290610   -0.134536    11.00000   -1.20000
H9A   2    0.340059    1.232669   -0.051229    11.00000   -1.20000
AFIX   0
C1B   1    0.440245    0.673883    0.140474    11.00000    0.01430    0.01932 =
         0.01572   -0.00093    0.00171    0.00005
C2B   1    0.445308    0.597968    0.068304    11.00000    0.01897    0.02354 =
         0.01336    0.00127    0.00285    0.00171
AFIX  43
H1B   2    0.450273    0.615882    0.001124    11.00000   -1.20000
AFIX   0
C3B   1    0.443032    0.497872    0.095514    11.00000    0.01957    0.01943 =
         0.01397   -0.00420    0.00349    0.00188
C4B   1    0.436416    0.465799    0.193143    11.00000    0.01843    0.01878 =
         0.01498   -0.00104    0.00207    0.00166
C5B   1    0.431762    0.541543    0.264552    11.00000    0.01999    0.02114 =
         0.01182    0.00172    0.00314    0.00050
AFIX  43
H2B   2    0.427450    0.523380    0.332011    11.00000   -1.20000
AFIX   0
C6B   1    0.433367    0.642738    0.238040    11.00000    0.01653    0.01953 =
         0.01446   -0.00261    0.00218    0.00069
C14B  1    0.435233    0.357642    0.227441    11.00000    0.02140    0.01996 =
         0.01888    0.00149    0.00471    0.00270
C7B   1    0.440588    0.782415    0.117881    11.00000    0.01336    0.01789 =
         0.02126   -0.00104    0.00159   -0.00074
C12B  1    0.445705    0.820980    0.021667    11.00000    0.01948    0.02326 =
         0.01903    0.00125    0.00362   -0.00092
AFIX  43
H6B   2    0.449841    0.775803   -0.032324    11.00000   -1.20000
AFIX   0
C11B  1    0.444758    0.924426    0.005048    11.00000    0.02306    0.02325 =
         0.02441    0.00290    0.00382   -0.00153
AFIX  43
H5B   2    0.448136    0.949881   -0.060557    11.00000   -1.20000
AFIX   0
C10B  1    0.438917    0.991944    0.083151    11.00000    0.02408    0.01837 =
         0.03307    0.00206    0.00366   -0.00253
AFIX  43
H4B   2    0.438259    1.062977    0.070576    11.00000   -1.20000
AFIX   0
C9B   1    0.434075    0.955883    0.178956    11.00000    0.02273    0.01882 =
         0.02817   -0.00422    0.00230   -0.00073
AFIX  43
H3B   2    0.430295    1.001791    0.232546    11.00000   -1.20000
AFIX   0
C12A  1    0.314424    0.679787    0.053815    11.00000    0.01614    0.01813 =
         0.01651   -0.00002    0.00138    0.00016
AFIX  43
H6A   2    0.314373    0.725799    0.108825    11.00000   -1.20000
AFIX   0
C13B  1    0.429219    0.814980    0.299492    11.00000    0.01914    0.02029 =
         0.02087   -0.00371    0.00100   -0.00006
C15B  1    0.426906    0.272942    0.151325    11.00000    0.04174    0.02117 =
         0.02480   -0.00407    0.00853   -0.00336
AFIX  33
H7B   2    0.427237    0.207786    0.187015    11.00000   -1.20000
H8B   2    0.454723    0.273798    0.108625    11.00000   -1.20000
H9B   2    0.393324    0.281958    0.108655    11.00000   -1.20000
AFIX   0
C8B   1    0.434796    0.850797    0.196274    11.00000    0.01555    0.01955 =
         0.01769   -0.00161    0.00105   -0.00100
HKLF 4
REM  3-Acetyl-2-fluoro-6H-benzo[c]chromen-6-one
REM R1 =  0.0468 for   3534 Fo > 4sig(Fo)  and  0.0823 for all   5160 data
REM    343 parameters refined using      0 restraints
END
WGHT      0.0742      2.0957
REM Highest difference peak  0.349,  deepest hole -0.280,  1-sigma level  0.056
Q1    1   0.4381  0.3196  0.1772  11.00000  0.05    0.35
Q2    1   0.4323  0.9326 -0.1147  11.00000  0.05    0.35
Q3    1   0.4363  0.4120  0.2094  11.00000  0.05    0.34
Q4    1   0.3023  0.5860 -0.0992  11.00000  0.05    0.34
Q5    1   0.3089  1.0211 -0.0827  11.00000  0.05    0.34
Q6    1   0.3028  1.0003 -0.1662  11.00000  0.05    0.34
Q7    1   0.3070  1.0817 -0.1419  11.00000  0.05    0.31
Q8    1   0.4443  0.4772  0.1470  11.00000  0.05    0.31
Q9    1   0.3062  1.1786 -0.1170  11.00000  0.05    0.31
Q10   1   0.4347  0.9013  0.1789  11.00000  0.05    0.30
Q11   1   0.3199  0.6619 -0.1708  11.00000  0.05    0.30
Q12   1   0.3079  0.6646 -0.3949  11.00000  0.05    0.30
Q13   1   0.3119  0.7732 -0.0567  11.00000  0.05    0.30
Q14   1   0.3271  0.8769  0.0635  11.00000  0.05    0.29
Q15   1   0.4285  0.8372  0.2360  11.00000  0.05    0.29
Q16   1   0.4315  0.5941  0.2520  11.00000  0.05    0.28
Q17   1   0.4408  0.8244  0.1627  11.00000  0.05    0.27
Q18   1   0.4473  0.8365  0.1836  11.00000  0.05    0.27
Q19   1   0.4412  0.6362  0.1013  11.00000  0.05    0.26
Q20   1   0.4489  0.7263  0.1327  11.00000  0.05    0.26
Q21   1   0.3157  0.6812 -0.0870  11.00000  0.05    0.25
Q22   1   0.3118  0.8359 -0.1198  11.00000  0.05    0.25
Q23   1   0.4282  0.6627  0.1844  11.00000  0.05    0.25
Q24   1   0.3047  0.4001 -0.1455  11.00000  0.05    0.25
Q25   1   0.4336  1.0003 -0.0510  11.00000  0.05    0.24
;
