# Supplementary material for: 3-Acetyl-2-fluoro-6H-benzo[c]chromen-6-one
Source: Acta Crystallogr Sect E Struct Rep Online. 2014 Mar 26;70(Pt 4):o470–1. doi: 10.1107/S1600536814005959 (PMC3998574; doi:10.1107/S1600536814005959)
Supplement: Supplementary file 2 [file e-70-0o470-Isup2.hkl]

# 
# h,k,l, Fc-squared, Fo-squared, sigma(Fo-squared) and status flag 
# 
data_I
_shelx_title ' methyl_4'-acetyl-2',5'-difluoro-[1,1'-biphenyl]-2-carboxylat' 
_shelx_refln_list_code          4 
_shelx_F_calc_maximum      622.67 
_exptl_crystal_F_000      2112.00 
_reflns_d_resolution_high  0.7694 
 
loop_ 
 _symmetry_equiv_pos_as_xyz 
 'x, y, z' 
 '-x, y, -z+1/2' 
 'x+1/2, y+1/2, z' 
 '-x+1/2, y+1/2, -z+1/2' 
 '-x, -y, -z' 
 'x, -y, z-1/2' 
 '-x+1/2, -y+1/2, -z' 
 'x+1/2, -y+1/2, z-1/2' 
 
_cell_length_a    26.0049 
_cell_length_b    13.1691 
_cell_length_c    13.2972 
_cell_angle_alpha  90.000 
_cell_angle_beta   98.021 
_cell_angle_gamma  90.000 
 
_shelx_F_squared_multiplier     1.000 
 
loop_ 
 _refln_index_h 
 _refln_index_k 
 _refln_index_l 
 _refln_F_squared_calc 
 _refln_F_squared_meas 
 _refln_F_squared_sigma 
 _refln_observed_status 
   4   0   0       74.22       88.22     13.16 o 
   6   0   0        0.01        4.15     22.17 o 
  10   0   0     2428.80     2411.43     66.76 o 
  12   0   0       33.29      107.09     25.85 o 
  14   0   0     1141.44     1225.05     36.67 o 
  16   0   0   387724.06   413550.06   1585.81 o 
  18   0   0     3174.73     3167.88     61.77 o 
  20   0   0       28.85       49.56     47.31 o 
  22   0   0     2131.90     2143.00     85.02 o 
  24   0   0    86166.97    90594.91    983.46 o 
  26   0   0     2546.46     2689.74    100.79 o 
  28   0   0       25.61      128.77     42.69 o 
  30   0   0     2214.32     2034.50    110.39 o 
  32   0   0    22247.17    20974.63    300.11 o 
   3   1   0    21694.25    18380.58    170.27 o 
   5   1   0    12572.92    11556.86    153.91 o 
   7   1   0        9.69       52.63     15.13 o 
   9   1   0     7666.38     7506.83    186.75 o 
  11   1   0    10406.50     9787.71    133.75 o 
  13   1   0     2051.25     1966.28     84.01 o 
  15   1   0      557.47      545.94     32.90 o 
  17   1   0     3704.17     3761.28     63.13 o 
  19   1   0     2469.97     2406.47     81.34 o 
  21   1   0      493.76      516.75     42.45 o 
  23   1   0      552.56      673.50     62.49 o 
  25   1   0     1473.22     1471.63     83.59 o 
  27   1   0      312.86      305.33     46.36 o 
  29   1   0      267.05      179.88     50.99 o 
  31   1   0      347.07      295.96     51.70 o 
  33   1   0      623.10      594.30     61.90 o 
   0   2   0       79.60      113.95     13.04 o 
   2   2   0      194.98      156.04     13.64 o 
   4   2   0      721.78      734.21     28.10 o 
   6   2   0     1776.55     1558.86     82.29 o 
   8   2   0      750.28      721.20     25.06 o 
  10   2   0     1900.52     1918.79     77.90 o 
  12   2   0     1462.66     1787.14     38.28 o 
  14   2   0     1638.85     1388.95     39.07 o 
  16   2   0      645.02      625.20     35.77 o 
  18   2   0     1072.31     1115.21     46.72 o 
  20   2   0      760.86      777.37     61.42 o 
  22   2   0      523.08      426.39     42.33 o 
  24   2   0      342.61      359.99     41.15 o 
  26   2   0      429.29      387.38     47.55 o 
  28   2   0      223.02      157.11     45.65 o 
  30   2   0       51.96      -24.31     69.13 o 
  32   2   0      189.41      123.44     52.53 o 
   1   3   0      167.54      168.02     16.60 o 
   3   3   0      353.52      326.41     31.42 o 
   5   3   0      487.44      473.11     35.39 o 
   7   3   0       11.46       24.38     17.98 o 
   9   3   0      815.02      812.73     47.55 o 
  11   3   0       43.07       32.23     14.96 o 
  13   3   0       78.14      109.54     30.06 o 
  15   3   0        0.12      -20.27     27.21 o 
  17   3   0      944.95      937.11     43.64 o 
  19   3   0        3.00       40.08     43.16 o 
  21   3   0       42.63        9.60     48.14 o 
  23   3   0       20.09       20.04     48.97 o 
  25   3   0      604.17      625.84     46.48 o 
  27   3   0       48.54       -5.57     59.88 o 
  29   3   0       15.25      112.29     42.81 o 
  31   3   0       39.25       62.96     60.83 o 
   0   4   0     1890.80     2009.01     44.35 o 
   2   4   0        6.54       27.05     14.15 o 
   4   4   0       45.54       54.78     41.80 o 
   6   4   0      150.13      143.81     31.36 o 
   8   4   0     2221.54     2260.66     38.99 o 
  10   4   0       16.59       35.59     16.87 o 
  12   4   0       56.33       74.13     18.32 o 
  14   4   0      170.96      134.36     21.22 o 
  16   4   0      642.65      642.24     38.31 o 
  18   4   0       54.86       86.80     32.73 o 
  20   4   0       34.04       99.48     35.34 o 
  22   4   0      114.86       73.28     36.76 o 
  24   4   0       45.31       -6.64     56.44 o 
  26   4   0       37.43      -19.68     63.20 o 
  28   4   0        6.42      -18.02     58.81 o 
  30   4   0       31.14       93.44     66.64 o 
  32   4   0        0.39      -14.82     68.77 o 
   1   5   0       17.43       11.37     18.07 o 
   3   5   0      692.72      668.23     25.24 o 
   5   5   0      919.20      964.10     49.33 o 
   7   5   0       46.84       34.70     21.00 o 
   9   5   0       52.74       51.85     19.08 o 
  11   5   0     3234.63     3392.46     53.74 o 
  13   5   0     1375.42     1510.56    108.79 o 
  15   5   0        7.35       29.15     31.48 o 
  17   5   0       42.06       25.14     33.68 o 
  19   5   0     1996.71     2059.16     80.75 o 
  21   5   0      611.03      774.41     62.96 o 
  23   5   0       14.34       22.65     36.17 o 
  25   5   0        2.96      -57.98     57.98 o 
  27   5   0      756.99      784.37     76.60 o 
  29   5   0      107.07      -38.06     67.82 o 
  31   5   0       46.17       -3.44     69.25 o 
   0   6   0    26598.01    30373.68    251.50 o 
   2   6   0       34.55       19.77     23.30 o 
   4   6   0      116.84      200.31     16.56 o 
   6   6   0      802.44      756.44     71.97 o 
   8   6   0    19840.56    22321.06    141.33 o 
  10   6   0      129.80      152.73     20.99 o 
  12   6   0      463.87      552.15     34.07 o 
  14   6   0      990.28      933.07     42.30 o 
  16   6   0    10419.10    11487.38    154.62 o 
  18   6   0      115.92       35.81     48.97 o 
  20   6   0      272.73      282.68     39.37 o 
  22   6   0      447.51      529.55     42.92 o 
  24   6   0     5294.85     5419.68    137.78 o 
  26   6   0       36.59      -58.69     58.69 o 
  28   6   0       90.05       56.80     64.27 o 
  30   6   0      129.36      115.02     48.14 o 
   1   7   0      107.37       88.98     75.29 o 
   3   7   0      240.51      192.91     28.87 o 
   5   7   0     1619.49     1485.14     66.58 o 
   7   7   0      273.16      239.37     20.28 o 
   9   7   0      429.07      419.31     22.93 o 
  11   7   0      345.68      412.94     31.19 o 
  13   7   0      623.57      634.49     55.14 o 
  15   7   0       11.04      -39.01     46.72 o 
  17   7   0     1374.53     1581.43     74.94 o 
  19   7   0     1021.62     1073.22     70.20 o 
  21   7   0       73.60      114.42     37.59 o 
  23   7   0       35.36       47.43     57.75 o 
  25   7   0     1267.10     1248.11     89.17 o 
  27   7   0      972.71     1029.11     77.67 o 
  29   7   0        2.42      -17.67     66.16 o 
   0   8   0     1889.19     2246.39     65.10 o 
   2   8   0      286.28      270.60     33.20 o 
   4   8   0      138.00      120.55     46.96 o 
   6   8   0       25.71       19.74     27.79 o 
   8   8   0     1318.42     1643.88     85.97 o 
  10   8   0      676.99      690.09     62.31 o 
  12   8   0      411.03      399.00     37.59 o 
  14   8   0      352.21      334.62     38.06 o 
  16   8   0      472.68      652.87     57.63 o 
  18   8   0      358.97      397.94     39.72 o 
  20   8   0      133.39      196.00     40.08 o 
  22   8   0      372.40      365.57     45.53 o 
  24   8   0       94.21      120.47     44.23 o 
  26   8   0       56.95       -8.66     67.11 o 
  28   8   0        2.37      -68.06     68.06 o 
   1   9   0       11.72      -22.16     50.87 o 
   3   9   0      121.21       34.98     20.96 o 
   5   9   0        0.45       20.88     26.20 o 
   7   9   0        2.04        2.02     44.82 o 
   9   9   0      156.16      206.20     34.15 o 
  11   9   0      321.57      277.70     37.11 o 
  13   9   0        3.97       17.67     50.28 o 
  15   9   0        0.36      -21.34     46.36 o 
  17   9   0      243.79      190.31     38.89 o 
  19   9   0      173.96      212.01     40.67 o 
  21   9   0        1.13      -57.39     57.39 o 
  23   9   0       17.99       49.68     57.98 o 
  25   9   0      291.32      212.84     50.16 o 
  27   9   0       68.61       55.37     70.31 o 
   0  10   0     2800.39     2905.07     85.26 o 
   2  10   0       11.63       -2.49     47.55 o 
   4  10   0        0.71       18.50     45.53 o 
   6  10   0      110.85      121.42     33.56 o 
   8  10   0     2222.57     2460.30     82.76 o 
  10  10   0      213.97      202.88     36.52 o 
  12  10   0       13.88      -49.92     49.92 o 
  14  10   0      562.01      533.82     41.62 o 
  16  10   0     1182.82     1210.88     75.53 o 
  18  10   0      417.14      382.05     44.35 o 
  20  10   0       55.18       92.25     41.86 o 
  22  10   0      938.42      974.09     76.48 o 
  24  10   0      583.24      597.85     55.49 o 
  26  10   0      371.15      392.84     50.51 o 
   1  11   0       26.68      -47.55     47.55 o 
   3  11   0      425.76      411.93     38.89 o 
   5  11   0     1364.65     1422.54     72.45 o 
   7  11   0        0.48       44.58     45.18 o 
   9  11   0       63.01       24.54     49.21 o 
  11  11   0        0.83       97.35     34.86 o 
  13  11   0     1666.33     1781.58     85.26 o 
  15  11   0        4.07       32.85     54.19 o 
  17  11   0       62.25      -23.83     60.95 o 
  19  11   0      141.83      185.69     44.11 o 
  21  11   0     1447.55     1547.75     88.58 o 
  23  11   0       14.68      -32.61     66.40 o 
  25  11   0       17.63      -25.37     70.79 o 
   0  12   0       72.41      128.06     33.91 o 
   2  12   0       32.83      -33.56     52.88 o 
   4  12   0      285.89      314.34     38.42 o 
   6  12   0      445.92      367.34     39.49 o 
   8  12   0      107.82       76.36     57.86 o 
  10  12   0      834.06      921.20     66.99 o 
  12  12   0     1478.75     1552.14     85.61 o 
  14  12   0     1125.40      923.70     78.26 o 
  16  12   0      114.16      196.60     45.77 o 
  18  12   0     1246.54     1165.11     87.15 o 
  20  12   0     1584.28     1785.97     98.30 o 
  22  12   0     1099.43      940.77     93.91 o 
   1  13   0       93.77       25.02     57.15 o 
   3  13   0     2129.23     2280.78     88.69 o 
   5  13   0     2125.83     2236.20     91.30 o 
   7  13   0        2.36      -33.08     54.31 o 
   9  13   0       87.17      109.09     41.74 o 
  11  13   0      913.30      987.13     79.09 o 
  13  13   0     1016.62     1150.05     81.22 o 
  15  13   0       65.97      139.09     45.06 o 
  17  13   0       12.47        3.44     60.71 o 
  19  13   0      131.19       90.24     72.09 o 
  21  13   0      280.81      290.39     54.78 o 
   0  14   0     7160.00     6806.65    148.10 o 
   2  14   0       24.53       76.72     39.84 o 
   4  14   0        0.71      -13.52     62.01 o 
   6  14   0        8.08       27.86     54.90 o 
   8  14   0     5078.02     4781.99    131.26 o 
  10  14   0       75.58       76.84     63.44 o 
  12  14   0        5.70       24.66     60.35 o 
  14  14   0       17.96       79.80     60.24 o 
  16  14   0     2050.73     1974.98    104.58 o 
  18  14   0       91.08      -76.84     76.84 o 
   1  15   0      109.59      111.34     45.30 o 
   3  15   0      641.22      622.52     54.90 o 
   5  15   0     1070.67     1235.66     85.73 o 
   7  15   0      156.35      195.53     47.43 o 
   9  15   0       35.86       60.47     45.53 o 
  11  15   0      250.86      230.15     49.33 o 
  13  15   0      957.81     1122.19     91.90 o 
  15  15   0      108.12       73.63     70.43 o 
   0  16   0      874.99     1074.17     85.37 o 
   2  16   0        8.28      -66.64     66.64 o 
   4  16   0        0.06      -66.52     66.52 o 
   6  16   0       30.00       83.59     45.89 o 
   8  16   0      772.08      908.16     86.80 o 
  10  16   0       62.91       13.64     73.75 o 
   1  17   0       29.11      128.89     47.31 o 
   3  17   0      585.50      398.88     56.32 o 
 -33   1   1      123.54      161.14     52.17 o 
 -31   1   1     2094.89     1855.10    109.09 o 
 -29   1   1      994.15      933.18     82.05 o 
 -27   1   1      882.86      827.77     75.53 o 
 -25   1   1      237.58      328.10     41.62 o 
 -23   1   1     2973.86     2897.84     97.82 o 
 -21   1   1     2932.33     2860.96     94.62 o 
 -19   1   1     1547.06     1513.72     69.72 o 
 -17   1   1       80.32       49.94     25.06 o 
 -15   1   1     3454.54     3678.78     56.57 o 
 -13   1   1    10455.45     9936.75     79.98 o 
 -11   1   1     5616.77     5567.75    162.51 o 
  -9   1   1     2463.95     2724.98    173.47 o 
  -7   1   1     3648.56     3860.01    144.72 o 
  -5   1   1    21771.16    21475.02    206.44 o 
  -3   1   1    20102.36    18425.52    163.28 o 
   3   1   1    17844.43    15848.90    168.38 o 
   5   1   1    24646.85    21038.31    233.47 o 
   7   1   1    70781.80    71091.55   2533.46 o 
   9   1   1       60.82       76.93     13.57 o 
  11   1   1     3368.97     3543.77     73.16 o 
  13   1   1    13454.96    13476.49    448.33 o 
  15   1   1    33558.09    35797.97    465.35 o 
  17   1   1      412.19      332.28     53.95 o 
  19   1   1      321.39      295.37     38.30 o 
  21   1   1     4542.44     4401.60    110.51 o 
  23   1   1    14193.67    13941.15    193.04 o 
  25   1   1      389.64      308.53     44.82 o 
  27   1   1       45.68       68.42     59.41 o 
  29   1   1     1251.66     1150.17     87.86 o 
  31   1   1     6087.13     5456.91    163.40 o 
 -32   2   1       79.07      100.91     48.97 o 
 -30   2   1       72.30       86.32     63.32 o 
 -28   2   1      340.41      332.01     47.31 o 
 -26   2   1      874.54      910.65     73.63 o 
 -24   2   1      239.86      206.79     41.15 o 
 -22   2   1       61.74       70.67     51.82 o 
 -20   2   1     1284.72     1397.04     69.60 o 
 -18   2   1     2286.37     2225.84     54.33 o 
 -16   2   1     1762.85     2059.69     48.25 o 
 -14   2   1      156.68      177.65     18.40 o 
 -12   2   1     5128.46     5440.69     59.28 o 
 -10   2   1     3534.89     3400.91    169.38 o 
  -8   2   1    16646.71    18434.89    427.11 o 
  -6   2   1     1774.78     1546.84    193.16 o 
  -4   2   1    19027.00    19113.61    198.02 o 
  -2   2   1      617.61      532.76     24.43 o 
   0   2   1    56128.33    56329.10    457.28 o 
   2   2   1     3110.44     2180.11     41.38 o 
   4   2   1    21121.26    20953.53    219.13 o 
   6   2   1      649.71      598.17     24.61 o 
   8   2   1    37672.90    39401.12   1210.05 o 
  10   2   1     1475.29     1238.14     53.00 o 
  12   2   1     6056.60     6514.88    136.60 o 
  14   2   1     1024.53     1106.45     49.27 o 
  16   2   1    10484.88    11323.57    365.98 o 
  18   2   1      376.06      359.64     35.22 o 
  20   2   1     1548.73     1506.01     77.55 o 
  22   2   1      379.21      400.43     41.15 o 
  24   2   1     2041.01     2157.94     92.49 o 
  26   2   1       52.02       55.02     39.60 o 
  28   2   1      422.42      334.02     48.26 o 
  30   2   1      100.71       90.35     45.65 o 
  32   2   1      294.67      225.41     53.36 o 
 -33   3   1       23.81      107.67     46.13 o 
 -31   3   1        2.62        6.88     60.35 o 
 -29   3   1       77.52       36.28     59.64 o 
 -27   3   1       26.22      -18.85     56.20 o 
 -25   3   1        1.99       27.51     51.22 o 
 -23   3   1       29.12       54.78     34.74 o 
 -21   3   1      134.96      203.36     34.86 o 
 -19   3   1        5.09       66.88     30.59 o 
 -17   3   1        2.72       32.10     23.85 o 
 -15   3   1      400.22      365.32     20.91 o 
 -13   3   1      573.81      616.86     33.14 o 
 -11   3   1        7.60        4.00     21.33 o 
  -9   3   1       63.86       31.47     17.02 o 
  -7   3   1      585.30      564.98     23.46 o 
  -5   3   1     1840.58     1785.72    103.28 o 
  -3   3   1      500.27      501.01     53.36 o 
  -1   3   1     1792.59     1829.72     39.72 o 
   1   3   1       27.30       16.72     24.19 o 
   3   3   1      273.75      293.03     17.04 o 
   5   3   1     1255.53     1172.77     75.35 o 
   7   3   1       39.45       61.39     13.54 o 
   9   3   1      178.74      214.83     22.59 o 
  11   3   1      132.95      157.58     20.93 o 
  13   3   1      316.12      246.78     59.58 o 
  15   3   1       33.18       32.00     56.09 o 
  17   3   1      215.64      270.13     33.97 o 
  19   3   1      309.14      367.11     37.83 o 
  21   3   1      111.11       16.84     49.92 o 
  23   3   1        6.12      -53.60     53.60 o 
  25   3   1      196.66       83.48     61.42 o 
  27   3   1      151.51      143.95     43.40 o 
  29   3   1        5.43      -37.23     62.13 o 
  31   3   1       23.51       46.84     62.96 o 
 -32   4   1        0.69       18.97     47.07 o 
 -30   4   1        5.42      -12.81     65.81 o 
 -28   4   1       80.58       98.06     42.21 o 
 -26   4   1       47.49        7.71     57.15 o 
 -24   4   1      291.71      260.63     40.55 o 
 -22   4   1       66.55       39.72     36.17 o 
 -20   4   1      442.39      472.64     42.33 o 
 -18   4   1        5.78       -2.02     44.94 o 
 -16   4   1     2016.67     2164.61     51.56 o 
 -14   4   1      212.02      272.31     21.25 o 
 -12   4   1     3156.79     3428.73    132.92 o 
 -10   4   1       94.75       86.64     15.34 o 
  -8   4   1     6964.63     7386.76    162.86 o 
  -6   4   1      477.53      489.97     78.26 o 
  -4   4   1     8847.58     8873.92    250.78 o 
  -2   4   1      589.38      444.45     22.39 o 
   0   4   1    10035.65     9876.81     87.23 o 
   2   4   1       25.44       29.99     12.66 o 
   4   4   1     9459.02     9756.40     75.43 o 
   6   4   1      793.17      665.59     78.38 o 
   8   4   1     2461.92     2557.56     89.52 o 
  10   4   1      694.29      675.17     57.75 o 
  12   4   1     4815.42     4754.65     62.25 o 
  14   4   1      204.80      182.11     19.99 o 
  16   4   1      267.38      278.56     23.77 o 
  18   4   1      536.35      581.61     40.79 o 
  20   4   1      939.58      897.61     67.59 o 
  22   4   1       13.34       49.56     48.26 o 
  24   4   1       38.50       69.60     38.30 o 
  26   4   1      223.06      286.24     44.94 o 
  28   4   1      162.64      171.46     45.41 o 
  30   4   1        0.07       36.28     62.13 o 
  32   4   1        3.24      -67.71     67.71 o 
 -31   5   1        9.11       29.41     45.77 o 
 -29   5   1        0.11      -65.10     65.10 o 
 -27   5   1       10.66        0.36     58.46 o 
 -25   5   1      220.73      281.02     43.16 o 
 -23   5   1      141.15      138.26     39.84 o 
 -21   5   1       69.32       68.89     47.90 o 
 -19   5   1      122.82      126.64     35.45 o 
 -17   5   1      250.57      258.26     36.17 o 
 -15   5   1      735.50      733.59     38.84 o 
 -13   5   1      503.44      385.19     23.02 o 
 -11   5   1      148.61      173.71     18.19 o 
  -9   5   1      240.62      296.68     18.11 o 
  -7   5   1     1831.73     1713.92     53.06 o 
  -5   5   1      768.22      732.45     70.26 o 
  -3   5   1      129.32      151.90     15.12 o 
  -1   5   1     7250.08     7526.17    128.71 o 
   1   5   1     2617.94     2303.92     37.73 o 
   3   5   1      653.19      446.11     24.31 o 
   5   5   1      955.21     1135.55     55.26 o 
   7   5   1     9330.39     9635.53    223.87 o 
   9   5   1     1387.41     1206.12    114.31 o 
  11   5   1      154.24      139.01     18.73 o 
  13   5   1      602.49      620.76     79.68 o 
  15   5   1     4074.04     4130.31    146.62 o 
  17   5   1      645.45      618.72     41.50 o 
  19   5   1        0.39       38.06     46.13 o 
  21   5   1      242.19      195.88     38.54 o 
  23   5   1     1114.88     1030.17     75.65 o 
  25   5   1      471.01      427.82     46.01 o 
  27   5   1       47.30       -6.28     64.50 o 
  29   5   1       67.53       57.63     64.62 o 
  31   5   1      268.55      248.53     52.53 o 
 -30   6   1       94.89       50.16     65.57 o 
 -28   6   1     1463.03     1411.98     97.35 o 
 -26   6   1       28.70       60.47     61.07 o 
 -24   6   1       40.10      108.61     40.32 o 
 -22   6   1      160.80      186.99     40.55 o 
 -20   6   1     6687.13     7116.84    137.07 o 
 -18   6   1      757.29      761.72     62.61 o 
 -16   6   1     1124.11     1127.17     64.15 o 
 -14   6   1      103.43      156.12     25.85 o 
 -12   6   1    25250.84    28048.09    603.13 o 
 -10   6   1     3183.86     3004.28    226.77 o 
  -8   6   1     6159.76     6096.84     67.24 o 
  -6   6   1      386.90      422.36     57.86 o 
  -4   6   1    61452.59    68754.46    389.96 o 
  -2   6   1     4983.03     4600.26    256.71 o 
   0   6   1    10248.56    10900.64     77.72 o 
   2   6   1     1590.36     1634.89     36.88 o 
   4   6   1    50844.36    55901.75    453.19 o 
   6   6   1     1791.78     1759.77     48.79 o 
   8   6   1     6356.90     6500.34    253.39 o 
  10   6   1     3753.29     3567.98    161.14 o 
  12   6   1    13430.42    14622.85    550.30 o 
  14   6   1      171.22      170.40     23.63 o 
  16   6   1     1150.84     1180.88     66.40 o 
  18   6   1     3902.22     3842.05    102.57 o 
  20   6   1     2874.57     3160.60     99.72 o 
  22   6   1        0.62       42.09     48.85 o 
  24   6   1       43.96       29.17     41.98 o 
  26   6   1     2466.14     2293.82    105.77 o 
  28   6   1      700.40      681.21     54.07 o 
  30   6   1        3.78       69.25     65.33 o 
 -29   7   1      685.25      724.49     59.64 o 
 -27   7   1        0.09       61.66     60.47 o 
 -25   7   1       87.48       23.60     65.22 o 
 -23   7   1       21.51      -44.23     56.32 o 
 -21   7   1     1034.23     1128.00     79.68 o 
 -19   7   1       14.87       22.29     49.92 o 
 -17   7   1      730.56      752.83     64.50 o 
 -15   7   1       51.83      106.95     33.20 o 
 -13   7   1     1065.79     1185.51     63.56 o 
 -11   7   1      201.55      253.88     36.11 o 
  -9   7   1     3005.06     3260.14    127.65 o 
  -7   7   1      347.19      383.30     25.85 o 
  -5   7   1      717.39      809.85     33.49 o 
  -3   7   1      996.34     1038.56     34.60 o 
  -1   7   1     6680.50     7203.63    166.00 o 
   1   7   1     1144.11     1111.51     45.95 o 
   3   7   1       67.33      132.16     52.53 o 
   5   7   1     1501.88     1690.49     84.54 o 
   7   7   1     5580.13     5970.85    141.34 o 
   9   7   1     1155.05     1111.19     75.18 o 
  11   7   1       25.98       23.22     23.93 o 
  13   7   1     1149.60     1268.75     66.76 o 
  15   7   1     2779.20     2844.13     87.63 o 
  17   7   1      649.52      597.62     44.70 o 
  19   7   1       43.41       33.56     51.11 o 
  21   7   1      743.79      777.14     71.14 o 
  23   7   1     1324.36     1267.68     81.93 o 
  25   7   1      339.96      386.55     48.73 o 
  27   7   1       36.26       76.36     60.12 o 
  29   7   1      343.57      270.23     52.88 o 
 -28   8   1       26.89      -23.95     70.43 o 
 -26   8   1      117.62      125.45     44.58 o 
 -24   8   1     1228.64     1384.95     84.31 o 
 -22   8   1        6.04       23.83     55.26 o 
 -20   8   1        0.34       73.75     50.28 o 
 -18   8   1      400.80      376.00     41.98 o 
 -16   8   1     4426.00     4359.03    108.61 o 
 -14   8   1       57.80      -14.82     46.72 o 
 -12   8   1      287.02      282.09     35.22 o 
 -10   8   1      815.35      758.32     41.33 o 
  -8   8   1    11573.87    12005.14    102.58 o 
  -6   8   1       93.28       93.19     20.62 o 
  -4   8   1     1662.69     1667.14     43.17 o 
  -2   8   1      769.57      725.61     70.14 o 
   0   8   1    16249.09    17518.73    223.39 o 
   2   8   1      103.84      103.32     19.87 o 
   4   8   1     1664.07     1398.92     41.88 o 
   6   8   1      131.66      148.72     34.74 o 
   8   8   1    11502.44    12178.78    104.72 o 
  10   8   1        1.19      -20.04     42.92 o 
  12   8   1      210.22      189.60     35.81 o 
  14   8   1        0.57       55.02     49.21 o 
  16   8   1     4239.03     4537.37    110.51 o 
  18   8   1       39.69       23.60     49.09 o 
  20   8   1        0.05       62.37     52.65 o 
  22   8   1       25.40       94.03     38.66 o 
  24   8   1     1172.24     1303.61     82.05 o 
  26   8   1       58.96       12.69     66.88 o 
  28   8   1       28.03       41.50     65.81 o 
 -27   9   1       18.57      -67.71     67.71 o 
 -25   9   1      530.85      546.27     53.48 o 
 -23   9   1      760.58      717.73     54.78 o 
 -21   9   1       21.07        7.47     59.17 o 
 -19   9   1       11.76      -15.06     51.70 o 
 -17   9   1     1126.12     1131.20     71.74 o 
 -15   9   1      498.08      519.12     41.03 o 
 -13   9   1        0.65      -48.14     48.14 o 
 -11   9   1      190.28      201.70     35.10 o 
  -9   9   1     1231.13     1293.41     65.81 o 
  -7   9   1      297.74      275.09     34.51 o 
  -5   9   1        9.13       29.24     29.39 o 
  -3   9   1      270.14      236.28     23.81 o 
  -1   9   1      515.60      443.36     27.86 o 
   1   9   1      140.61       91.19     21.00 o 
   3   9   1       26.34       36.51     24.74 o 
   5   9   1       97.58       59.70     31.36 o 
   7   9   1       89.94       27.63     50.75 o 
   9   9   1       10.94       29.41     43.87 o 
  11   9   1       36.56       62.25     49.33 o 
  13   9   1       27.65       45.65     47.67 o 
  15   9   1       44.52       13.52     49.68 o 
  17   9   1       29.95       -2.37     50.75 o 
  19   9   1       60.82       76.24     57.51 o 
  21   9   1        3.89       55.26     41.98 o 
  23   9   1       92.41       99.13     43.04 o 
  25   9   1      133.59      152.25     44.58 o 
  27   9   1       81.34       69.25     65.81 o 
 -26  10   1      581.41      570.94     56.68 o 
 -24  10   1     1198.60     1197.96     91.54 o 
 -22  10   1       11.50       51.22     56.56 o 
 -20  10   1      520.33      445.37     46.84 o 
 -18  10   1      430.52      400.66     43.64 o 
 -16  10   1     1979.20     2052.52     88.34 o 
 -14  10   1       61.80       45.41     55.85 o 
 -12  10   1       71.74       44.94     50.51 o 
 -10  10   1       49.69       19.80     50.51 o 
  -8  10   1     2484.71     2470.26     85.61 o 
  -6  10   1       60.05       55.97     49.68 o 
  -4  10   1        0.05       -1.54     47.19 o 
  -2  10   1      149.34       83.00     34.62 o 
   0  10   1     1871.41     1691.80     50.35 o 
   2  10   1       48.88       75.18     32.96 o 
   4  10   1       10.77       51.70     31.42 o 
   6  10   1      619.77      553.74     41.62 o 
   8  10   1      634.34      657.85     56.44 o 
  10  10   1      435.19      451.18     39.13 o 
  12  10   1      105.43      173.24     36.17 o 
  14  10   1      552.94      634.37     58.22 o 
  16  10   1      223.16      191.02     40.91 o 
  18  10   1      461.01      452.95     45.77 o 
  20  10   1      263.63      264.78     44.35 o 
  22  10   1      287.40      264.90     50.04 o 
  24  10   1      154.24       59.41     66.88 o 
  26  10   1      183.95      244.97     50.16 o 
 -25  11   1      197.90      190.79     50.51 o 
 -23  11   1       91.91      172.64     44.82 o 
 -21  11   1      170.75      236.56     47.19 o 
 -19  11   1       15.37       -2.61     61.07 o 
 -17  11   1      104.35      125.45     41.50 o 
 -15  11   1       88.48      149.05     40.55 o 
 -13  11   1      669.51      549.00     45.41 o 
 -11  11   1       63.64       61.54     52.88 o 
  -9  11   1       10.97      -23.95     48.02 o 
  -7  11   1        1.09       16.96     48.62 o 
  -5  11   1     1287.96     1144.01     69.37 o 
  -3  11   1      569.36      505.01     41.03 o 
  -1  11   1      446.72      563.47     39.96 o 
   1  11   1      240.79      216.28     36.52 o 
   3  11   1     1308.39     1249.77     69.13 o 
   5  11   1      910.27      790.89     63.67 o 
   7  11   1      788.19      757.69     62.84 o 
   9  11   1      576.01      543.31     42.45 o 
  11  11   1      637.19      648.72     63.91 o 
  13  11   1      547.52      616.71     47.19 o 
  15  11   1      259.15      301.65     42.33 o 
  17  11   1      366.31      433.51     46.13 o 
  19  11   1      142.87      125.93     43.64 o 
  21  11   1      122.77      146.20     43.75 o 
  23  11   1        2.41       10.08     63.20 o 
  25  11   1      104.25       14.70     71.97 o 
 -24  12   1        2.38       43.16     71.14 o 
 -22  12   1       53.09      -41.03     75.06 o 
 -20  12   1     1144.84     1129.07     90.47 o 
 -18  12   1        7.76       57.51     41.38 o 
 -16  12   1        0.78      -31.90     58.10 o 
 -14  12   1       92.45       64.27     42.09 o 
 -12  12   1     2344.41     2293.35     94.62 o 
 -10  12   1        0.04       57.03     49.45 o 
  -8  12   1      127.24      220.55     35.57 o 
  -6  12   1      180.68      175.37     39.37 o 
  -4  12   1     3538.63     3151.24     98.06 o 
  -2  12   1       76.27       71.62     34.98 o 
   0  12   1      589.59      454.30     29.58 o 
   2  12   1      247.99      213.32     39.13 o 
   4  12   1     2845.30     2469.55     89.88 o 
   6  12   1      194.52      202.05     38.89 o 
   8  12   1      680.60      641.96     62.25 o 
  10  12   1      245.28      278.65     40.55 o 
  12  12   1     1001.00      862.15     73.16 o 
  14  12   1      119.34      140.15     41.74 o 
  16  12   1      321.37      235.96     47.19 o 
  18  12   1      196.58      134.58     49.33 o 
  20  12   1      156.67      165.06     48.97 o 
  22  12   1       20.80       52.05     71.38 o 
 -21  13   1     1008.32      866.78     63.56 o 
 -19  13   1       37.03      -39.84     68.18 o 
 -17  13   1      389.70      353.94     47.67 o 
 -15  13   1     1272.70     1166.89     86.44 o 
 -13  13   1     2646.75     2330.70    103.40 o 
 -11  13   1       25.99      -18.97     59.52 o 
  -9  13   1      715.02      684.29     49.09 o 
  -7  13   1     1968.11     1746.96     89.76 o 
  -5  13   1     3974.67     3351.74    108.26 o 
  -3  13   1       67.77       44.82     56.92 o 
  -1  13   1      765.52      747.85     69.96 o 
   1  13   1     1762.00     1640.60     81.22 o 
   3  13   1     3010.33     2720.81     95.33 o 
   5  13   1      282.10      214.62     40.20 o 
   7  13   1      435.89      422.48     44.35 o 
   9  13   1      644.81      597.73     49.80 o 
  11  13   1      967.49      934.01     76.36 o 
  13  13   1      629.27      623.70     52.88 o 
  15  13   1      221.75      210.23     46.01 o 
  17  13   1       38.25       54.43     66.52 o 
  19  13   1       88.53      170.15     48.14 o 
  21  13   1      678.87      632.95     60.35 o 
 -18  14   1       12.04       66.16     65.10 o 
 -16  14   1      165.47      177.86     48.50 o 
 -14  14   1      425.04      398.17     51.58 o 
 -12  14   1      625.43      638.88     52.65 o 
 -10  14   1       23.13       98.89     39.25 o 
  -8  14   1      250.51      315.17     44.82 o 
  -6  14   1      308.87      256.83     44.23 o 
  -4  14   1      750.01      746.90     74.11 o 
  -2  14   1       16.81      -16.13     57.98 o 
   0  14   1      189.10      291.03     30.14 o 
   2  14   1       98.56       55.14     40.79 o 
   4  14   1      424.20      382.88     45.77 o 
   6  14   1        4.68       13.87     57.51 o 
   8  14   1       62.65      137.90     41.15 o 
  10  14   1        7.41       65.22     56.56 o 
  12  14   1       76.17      139.09     45.18 o 
  14  14   1        1.47       38.42     59.64 o 
  16  14   1       11.82      -62.73     62.73 o 
  18  14   1        0.26      -71.74     71.74 o 
 -15  15   1        2.77       84.07     45.41 o 
 -13  15   1      211.53      167.19     49.21 o 
 -11  15   1       10.92      -55.02     66.16 o 
  -9  15   1       52.98        9.60     63.08 o 
  -7  15   1        4.99      -62.96     62.96 o 
  -5  15   1      273.18      384.77     46.36 o 
  -3  15   1      157.16      226.60     47.43 o 
  -1  15   1       50.85       -5.34     64.27 o 
   1  15   1        2.07       66.52     55.37 o 
   3  15   1      269.81      286.12     45.77 o 
   5  15   1      295.57      291.34     45.89 o 
   7  15   1        0.46      -64.74     64.74 o 
   9  15   1        1.69       25.61     60.47 o 
  11  15   1      213.83       92.84     71.62 o 
  13  15   1      227.39      217.70     51.82 o 
  15  15   1       40.24      -34.86     66.40 o 
 -12  16   1     1825.09     2267.38    112.05 o 
 -10  16   1       58.97      134.58     46.96 o 
  -8  16   1       18.81       82.65     60.47 o 
  -6  16   1        4.86       23.24     44.58 o 
  -4  16   1     1924.95     2247.93    104.35 o 
  -2  16   1       13.00       23.48     66.99 o 
   0  16   1        2.40      -46.64     46.64 o 
   2  16   1       57.35       95.81     64.98 o 
   4  16   1     1432.76     1476.49     96.05 o 
   6  16   1        0.90      -71.74     71.74 o 
   8  16   1       82.69      143.24     46.13 o 
  10  16   1      266.10      209.76     55.37 o 
  -3  17   1      136.86      255.53     49.80 o 
  -1  17   1      508.13      569.51     56.68 o 
   1  17   1      450.91      544.73     55.14 o 
   3  17   1        1.50      -71.03     71.03 o 
 -32   0   2      550.09      565.24     56.68 o 
 -30   0   2     5036.63     4401.37    140.75 o 
 -28   0   2     1177.38     1174.01     81.34 o 
 -26   0   2     2042.28     2000.83     96.76 o 
 -24   0   2      954.12     1191.55     72.69 o 
 -22   0   2     8857.96     8714.63    148.93 o 
 -20   0   2     1878.01     2233.47     81.10 o 
 -18   0   2     5382.80     5522.58     75.68 o 
 -16   0   2     1163.99     1386.43     68.06 o 
 -14   0   2    17190.68    17705.88    155.13 o 
 -12   0   2     8558.99    10208.54     77.46 o 
 -10   0   2     5090.21     4996.45     51.26 o 
  -8   0   2       39.14       89.08     23.00 o 
  -6   0   2    33173.81    30835.73    191.58 o 
  -2   0   2     6776.69     5955.76     68.89 o 
   0   0   2     5571.83     6179.55    153.08 o 
   2   0   2    10351.45     9005.61    127.94 o 
   4   0   2   175677.89   169413.83    606.86 o 
   6   0   2    42508.44    38838.35    348.73 o 
   8   0   2    19863.55    21606.93    159.60 o 
  10   0   2       23.22        2.72     20.96 o 
  12   0   2    74007.19    78107.11    433.66 o 
  14   0   2    38618.77    37486.18    571.59 o 
  16   0   2    12808.61    13334.33    345.64 o 
  18   0   2      641.77      613.39     56.09 o 
  20   0   2    32741.27    33040.41    384.66 o 
  22   0   2    21504.37    20424.21    229.32 o 
  24   0   2     4608.66     4814.00    129.01 o 
  26   0   2      379.03      438.37     46.72 o 
  28   0   2    15016.25    14107.04    225.65 o 
  30   0   2    10497.98     9300.51    197.55 o 
  32   0   2     1590.36     1560.44    109.56 o 
 -33   1   2      311.89      298.45     53.24 o 
 -31   1   2       23.54      -19.21     64.15 o 
 -29   1   2      429.80      329.40     53.00 o 
 -27   1   2      604.06      551.73     50.51 o 
 -25   1   2     1083.36     1183.37     77.31 o 
 -23   1   2        9.48      -32.96     52.17 o 
 -21   1   2     1098.64     1088.16     69.72 o 
 -19   1   2      852.19      883.97     59.29 o 
 -17   1   2     3151.23     3674.69     61.21 o 
 -15   1   2       47.56       33.92     21.01 o 
 -13   1   2     1915.89     2072.47    126.22 o 
 -11   1   2      323.53      298.17     26.15 o 
  -9   1   2    11573.02    12894.01    230.03 o 
  -7   1   2      578.39      579.32     22.55 o 
  -5   1   2     2062.98     2253.15     41.50 o 
  -3   1   2     1409.40     1253.09     29.29 o 
  -1   1   2    27832.53    28199.73    204.66 o 
   1   1   2     1301.61      941.72     29.64 o 
   3   1   2      902.75      969.94     29.76 o 
   5   1   2     4697.13     4204.63     87.80 o 
   7   1   2    14433.64    14920.24    157.42 o 
   9   1   2      198.33      215.08     17.90 o 
  11   1   2      212.38      275.86     17.09 o 
  13   1   2     2380.70     2363.76     93.79 o 
  15   1   2     4384.97     4728.84     81.34 o 
  17   1   2        7.42       23.86     24.59 o 
  19   1   2      377.83      384.54     39.60 o 
  21   1   2      817.30      838.08     65.81 o 
  23   1   2     1798.40     1845.97     85.85 o 
  25   1   2       43.51       60.35     57.39 o 
  27   1   2      593.54      421.06     51.34 o 
  29   1   2      276.60      228.14     51.94 o 
  31   1   2      801.12      903.06     84.31 o 
 -32   2   2       78.13      134.58     44.94 o 
 -30   2   2      290.96      286.24     51.58 o 
 -28   2   2       33.49       55.85     53.36 o 
 -26   2   2      322.32      342.09     45.18 o 
 -24   2   2      881.53      928.79     69.37 o 
 -22   2   2      164.50      179.17     35.93 o 
 -20   2   2      258.55      276.99     36.40 o 
 -18   2   2     1255.77     1300.34     45.23 o 
 -16   2   2     6715.62     7338.65    768.24 o 
 -14   2   2       17.98       58.54     16.64 o 
 -12   2   2     1624.32     1566.92     36.72 o 
 -10   2   2     4055.90     3548.03    109.09 o 
  -8   2   2    32675.54    31791.75    652.81 o 
  -6   2   2     2279.05     1918.35    170.15 o 
  -4   2   2     2859.81     2930.69    156.76 o 
  -2   2   2     8126.80     7240.27     62.73 o 
   0   2   2    54303.38    51317.15   1523.68 o 
   2   2   2     3152.48     2502.75     48.14 o 
   4   2   2     3283.80     3331.37     38.27 o 
   6   2   2     9767.51     8268.45    348.67 o 
   8   2   2    29491.13    27270.35    871.94 o 
  10   2   2      739.84      715.91     47.84 o 
  12   2   2     2344.22     2474.14     45.44 o 
  14   2   2     3540.12     3463.38    114.13 o 
  16   2   2     6973.04     6285.25    144.54 o 
  18   2   2       22.56       61.90     33.08 o 
  20   2   2      564.75      557.30     42.57 o 
  22   2   2     1034.43      995.67     69.72 o 
  24   2   2      917.31      931.88     70.55 o 
  26   2   2        2.10        1.90     63.20 o 
  28   2   2      122.26       82.41     64.62 o 
  30   2   2      252.04      249.01     48.02 o 
  32   2   2       96.65       45.18     76.12 o 
 -33   3   2      540.85      417.62     57.63 o 
 -31   3   2       16.10       62.73     42.92 o 
 -29   3   2       80.70       57.39     61.66 o 
 -27   3   2      100.18       49.45     62.13 o 
 -25   3   2     2074.91     1982.45     94.03 o 
 -23   3   2        0.76       21.22     32.61 o 
 -21   3   2      578.73      506.19     42.21 o 
 -19   3   2      548.72      498.84     40.91 o 
 -17   3   2     6488.43     6913.74     83.24 o 
 -15   3   2       25.84        9.65     28.28 o 
 -13   3   2     2496.52     2382.41     45.61 o 
 -11   3   2     2225.82     2163.94     47.67 o 
  -9   3   2    16796.62    17489.26    211.71 o 
  -7   3   2       75.91       71.59     27.45 o 
  -5   3   2     3670.89     3793.49    103.34 o 
  -3   3   2     3539.04     3174.38    155.39 o 
  -1   3   2    16410.58    15474.68    145.25 o 
   1   3   2      176.33      125.53     13.66 o 
   3   3   2     2843.02     3139.83     39.90 o 
   5   3   2      586.75      502.76     23.94 o 
   7   3   2     1415.41     1317.21     40.08 o 
   9   3   2      202.91      193.06     16.26 o 
  11   3   2     1745.92     1796.81     40.19 o 
  13   3   2       30.55       46.34     20.54 o 
  15   3   2      146.71      191.79     37.17 o 
  17   3   2       63.90      106.84     32.61 o 
  19   3   2      479.39      511.77     41.03 o 
  21   3   2      264.93       52.88     54.78 o 
  23   3   2      474.32      418.92     44.47 o 
  25   3   2       19.53      -23.12     55.37 o 
  27   3   2      143.58      183.67     43.04 o 
  29   3   2      244.57      257.90     48.02 o 
  31   3   2      320.68      329.52     52.88 o 
 -32   4   2      851.48      779.27     60.71 o 
 -30   4   2       79.05      165.89     42.81 o 
 -28   4   2      273.33      283.04     47.55 o 
 -26   4   2       75.01      -16.24     55.26 o 
 -24   4   2     1155.59     1277.17     76.48 o 
 -22   4   2        1.47       13.40     48.26 o 
 -20   4   2     1243.71     1330.41     71.74 o 
 -18   4   2      771.36      668.29     54.43 o 
 -16   4   2     1597.81     1857.31     48.66 o 
 -14   4   2      300.17      319.60     25.32 o 
 -12   4   2     6848.17     6952.64     72.10 o 
 -10   4   2     4111.81     3900.73    118.81 o 
  -8   4   2     3915.92     4273.91     50.58 o 
  -6   4   2     1325.49     1329.08     65.16 o 
  -4   4   2    27785.44    28559.57    364.08 o 
  -2   4   2     8556.82     7888.83    364.62 o 
   0   4   2    10638.96    10320.42     92.43 o 
   2   4   2      738.76      767.31     26.45 o 
   4   4   2    27453.90    27980.89    708.07 o 
   6   4   2     2363.09     2193.41     39.59 o 
   8   4   2     8260.15     8563.38    278.59 o 
  10   4   2       99.16       83.66     17.19 o 
  12   4   2     7299.19     7199.69    129.36 o 
  14   4   2       92.31       55.19     24.41 o 
  16   4   2     3574.79     4010.23    147.33 o 
  18   4   2       26.51       29.76     47.07 o 
  20   4   2     1291.12     1116.50     69.96 o 
  22   4   2       13.32       90.59     34.62 o 
  24   4   2     1544.72     1515.03     82.53 o 
  26   4   2       41.22       26.32     42.92 o 
  28   4   2      165.08       45.89     63.44 o 
  30   4   2       17.63      -20.51     68.65 o 
 -31   5   2        2.76       21.22     66.88 o 
 -29   5   2       24.21      116.56     42.57 o 
 -27   5   2      560.59      518.53     52.65 o 
 -25   5   2        0.09        2.61     51.82 o 
 -23   5   2        8.19      -19.45     51.46 o 
 -21   5   2      732.14      760.06     61.66 o 
 -19   5   2     1449.46     1369.06     72.92 o 
 -17   5   2        0.28      -29.05     48.85 o 
 -15   5   2       10.60       54.86     41.74 o 
 -13   5   2     7081.69     7092.12    138.55 o 
 -11   5   2     3090.73     3074.01     52.71 o 
  -9   5   2      201.24      323.21     18.82 o 
  -7   5   2      849.13      818.57     29.97 o 
  -5   5   2    26768.19    27463.53    789.23 o 
  -3   5   2     4051.16     3715.96     47.14 o 
  -1   5   2     1225.71     1324.21     30.85 o 
   1   5   2     1470.64     1466.86    113.12 o 
   3   5   2    38088.57    40859.11    232.38 o 
   5   5   2     1996.45     1843.09     89.35 o 
   7   5   2      497.02      510.38     77.49 o 
   9   5   2      720.26      644.27     31.90 o 
  11   5   2    20433.86    20935.77    265.78 o 
  13   5   2      688.40      667.09     62.90 o 
  15   5   2       50.86       18.97     47.67 o 
  17   5   2       15.14       35.34     47.79 o 
  19   5   2     5327.34     5548.69    121.30 o 
  21   5   2      142.45      182.37     36.40 o 
  23   5   2        2.89       28.93     38.30 o 
  25   5   2      105.40       27.98     60.59 o 
  27   5   2     1265.62     1199.85     87.51 o 
  29   5   2       15.62       20.04     61.30 o 
  31   5   2       12.22      -60.35     72.80 o 
 -30   6   2       76.94       87.27     66.88 o 
 -28   6   2     2496.03     2342.08    111.34 o 
 -26   6   2      184.39      214.15     45.06 o 
 -24   6   2      938.40      792.79     74.82 o 
 -22   6   2      244.35      245.33     38.66 o 
 -20   6   2     5343.48     5681.38    126.52 o 
 -18   6   2      319.27      319.44     39.01 o 
 -16   6   2     5631.67     5807.06    115.14 o 
 -14   6   2     1390.64     1311.33     88.04 o 
 -12   6   2     8720.34     9505.95    175.43 o 
 -10   6   2      681.49      714.32     34.71 o 
  -8   6   2    21844.29    22609.42    322.70 o 
  -6   6   2     5991.47     5994.92    156.87 o 
  -4   6   2     7990.60     9323.39     75.67 o 
  -2   6   2     1142.28     1144.93     32.49 o 
   0   6   2    38054.09    39167.04    499.73 o 
   2   6   2    10482.53    10291.68     79.10 o 
   4   6   2     3865.49     4452.15    161.02 o 
   6   6   2      567.77      524.65     31.65 o 
   8   6   2    21605.82    21311.00    467.12 o 
  10   6   2     5811.57     5746.88     71.98 o 
  12   6   2     1807.47     2038.30    141.46 o 
  14   6   2       55.19       68.89     46.36 o 
  16   6   2     5711.46     5741.73    119.40 o 
  18   6   2     1488.46     1426.57     74.46 o 
  20   6   2     1420.13     1539.57     78.50 o 
  22   6   2       39.56       -7.47     53.24 o 
  24   6   2     1223.66     1067.41     85.26 o 
  26   6   2      225.57      227.54     47.67 o 
  28   6   2     1267.74      980.02     89.05 o 
  30   6   2      121.54       -7.83     70.67 o 
 -29   7   2        1.80       29.76     66.52 o 
 -27   7   2       31.98       24.54     59.29 o 
 -25   7   2     1663.24     1668.46     97.23 o 
 -23   7   2       33.05       37.00     57.03 o 
 -21   7   2        7.20       -7.47     53.12 o 
 -19   7   2      140.84      152.25     35.93 o 
 -17   7   2     5182.63     5396.32    116.08 o 
 -15   7   2       45.51      121.30     33.44 o 
 -13   7   2       18.64      112.65     31.90 o 
 -11   7   2     1107.70      999.27     41.34 o 
  -9   7   2     8863.94     8927.06    184.86 o 
  -7   7   2      158.72      212.87     27.39 o 
  -5   7   2       17.64        8.58     24.44 o 
  -3   7   2     1240.36     1209.65     36.05 o 
  -1   7   2     5399.47     5922.96    108.79 o 
   1   7   2      144.27      172.29     18.02 o 
   3   7   2      139.75       40.82     32.02 o 
   5   7   2      181.35      148.81     18.57 o 
   7   7   2     1145.86     1261.29     40.75 o 
   9   7   2      168.74      182.55     23.30 o 
  11   7   2       59.64       -4.16     45.89 o 
  13   7   2       49.86       51.11     47.67 o 
  15   7   2       78.50       77.90     36.52 o 
  17   7   2       35.01       48.73     34.27 o 
  19   7   2       25.15      -50.99     50.99 o 
  21   7   2       32.76       72.92     53.60 o 
  23   7   2       46.68       76.95     56.32 o 
  25   7   2       11.06       20.28     62.84 o 
  27   7   2        0.27      -58.58     63.91 o 
  29   7   2        3.08       59.29     46.96 o 
 -28   8   2      861.17      885.63     86.56 o 
 -26   8   2      178.20       61.66     71.50 o 
 -24   8   2        6.96      -63.56     63.56 o 
 -22   8   2      315.03      335.09     42.45 o 
 -20   8   2     2091.24     2064.03     93.20 o 
 -18   8   2      247.90      272.96     38.06 o 
 -16   8   2      208.24      169.32     37.59 o 
 -14   8   2      332.05      376.24     37.47 o 
 -12   8   2     3064.21     3238.27     89.29 o 
 -10   8   2       64.85      102.14     22.17 o 
  -8   8   2     1330.74     1284.24     74.76 o 
  -6   8   2        2.50        5.06     31.60 o 
  -4   8   2     2199.62     2193.80     48.59 o 
  -2   8   2       79.24       62.01     19.48 o 
   0   8   2     2734.79     2878.70     51.48 o 
   2   8   2      448.87      440.80     25.89 o 
   4   8   2      464.58      529.28     33.38 o 
   6   8   2      557.86      525.72     34.12 o 
   8   8   2     1961.90     2041.93     57.57 o 
  10   8   2      631.22      717.02     57.39 o 
  12   8   2       21.49      -17.19     48.62 o 
  14   8   2      749.27      805.59     63.44 o 
  16   8   2      530.94      524.34     41.15 o 
  18   8   2      272.26      241.65     41.50 o 
  20   8   2        0.54      -39.01     56.20 o 
  22   8   2      514.86      507.74     47.90 o 
  24   8   2       53.71       85.97     41.38 o 
  26   8   2       76.78      -45.77     69.13 o 
  28   8   2        0.02       80.16     66.40 o 
 -27   9   2      425.75      469.79     52.53 o 
 -25   9   2      693.27      727.93     57.51 o 
 -23   9   2      187.71      173.36     45.77 o 
 -21   9   2       29.63       23.83     55.61 o 
 -19   9   2      469.14      443.47     45.65 o 
 -17   9   2      561.01      500.50     44.11 o 
 -15   9   2       71.31      122.49     34.03 o 
 -13   9   2        7.34        7.59     47.31 o 
 -11   9   2      281.25      288.73     37.00 o 
  -9   9   2       81.93       70.91     48.14 o 
  -7   9   2        0.15      -46.84     46.84 o 
  -5   9   2      296.48      325.16     25.73 o 
  -3   9   2       53.32       37.99     30.43 o 
  -1   9   2       68.83       51.62     30.17 o 
   1   9   2      281.17      272.59     35.22 o 
   3   9   2      600.82      549.38     29.64 o 
   5   9   2        0.32       35.93     42.69 o 
   7   9   2       77.52       69.60     33.20 o 
   9   9   2      485.44      481.18     39.13 o 
  11   9   2      333.46      348.25     39.96 o 
  13   9   2       32.49       23.24     48.02 o 
  15   9   2       12.38      -51.70     51.70 o 
  17   9   2      336.13      345.76     43.75 o 
  19   9   2      179.17      253.99     41.74 o 
  21   9   2       32.30       64.50     57.75 o 
  23   9   2        0.41      -60.83     60.83 o 
  25   9   2      128.34      156.04     48.85 o 
  27   9   2       52.64      -56.68     70.31 o 
 -26  10   2        0.43      -30.47     72.57 o 
 -24  10   2     7802.41     7927.53    177.86 o 
 -22  10   2     1925.45     1843.95     97.94 o 
 -20  10   2     1026.64     1061.24     80.63 o 
 -18  10   2       43.85       21.22     61.90 o 
 -16  10   2    13262.10    13639.85    193.28 o 
 -14  10   2     2425.45     2336.51     89.29 o 
 -12  10   2     1452.56     1515.03     72.21 o 
 -10  10   2      523.34      463.27     44.82 o 
  -8  10   2    17872.60    16871.37    191.38 o 
  -6  10   2     2226.06     1876.44     79.09 o 
  -4  10   2     1237.69     1104.64     64.15 o 
  -2  10   2     1642.18     1593.05     70.79 o 
   0  10   2    17372.34    16130.01    126.39 o 
   2  10   2     1365.04     1332.30     66.40 o 
   4  10   2      712.61      693.90     56.68 o 
   6  10   2     2071.02     1904.54     78.85 o 
   8  10   2    11074.97    10792.41    157.35 o 
  10  10   2      453.05      482.84     40.43 o 
  12  10   2      469.61      510.23     40.32 o 
  14  10   2     1755.77     1714.59     82.65 o 
  16  10   2     5225.02     5155.14    129.36 o 
  18  10   2       63.29       47.90     59.17 o 
  20  10   2      376.18      377.66     48.50 o 
  22  10   2     1147.07     1087.92     85.85 o 
  24  10   2     1967.64     1887.82    102.57 o 
  26  10   2        2.48       39.49     67.47 o 
 -25  11   2       28.36      122.25     50.16 o 
 -23  11   2      737.79      709.31     58.58 o 
 -21  11   2     4300.87     4520.30    137.19 o 
 -19  11   2       21.69       -8.30     60.59 o 
 -17  11   2      240.16      305.09     46.60 o 
 -15  11   2      855.87      843.42     75.18 o 
 -13  11   2     7288.14     7469.24    146.68 o 
 -11  11   2      223.65      255.29     38.77 o 
  -9  11   2      658.94      652.40     63.08 o 
  -7  11   2      424.98      342.21     40.20 o 
  -5  11   2     8334.00     7695.60    137.07 o 
  -3  11   2     1518.08     1284.28     71.50 o 
  -1  11   2      511.25      473.82     41.74 o 
   1  11   2        1.79       48.38     48.50 o 
   3  11   2     6670.77     6427.45    124.86 o 
   5  11   2     2659.93     2625.71     88.81 o 
   7  11   2        3.03       65.93     47.79 o 
   9  11   2      141.92      115.37     38.18 o 
  11  11   2     4225.28     4092.48    113.00 o 
  13  11   2     2612.25     2457.22     96.52 o 
  15  11   2      262.41      297.74     43.87 o 
  17  11   2      228.78      279.24     44.35 o 
  19  11   2     2121.17     1943.91     98.65 o 
  21  11   2     1956.64     1847.63     98.89 o 
  23  11   2      518.19      458.29     57.03 o 
 -24  12   2     2311.37     2545.44    117.15 o 
 -22  12   2        1.38       97.82     65.81 o 
 -20  12   2      143.23       98.89     48.50 o 
 -18  12   2      562.36      532.40     52.65 o 
 -16  12   2     5682.36     5505.53    141.70 o 
 -14  12   2      149.74      175.73     41.98 o 
 -12  12   2       51.17       36.88     55.02 o 
 -10  12   2     1213.92     1392.89     79.44 o 
  -8  12   2    11279.82    10280.52    166.12 o 
  -6  12   2      751.25      729.35     62.13 o 
  -4  12   2       16.87      -39.60     49.68 o 
  -2  12   2     1810.07     1563.29     81.93 o 
   0  12   2    15251.39    13363.32    128.78 o 
   2  12   2     1178.17      951.56     70.43 o 
   4  12   2       45.39       41.15     36.17 o 
   6  12   2     1878.38     1630.52     80.16 o 
   8  12   2    12676.94    11600.14    178.34 o 
  10  12   2      718.01      764.69     48.97 o 
  12  12   2      152.02      -34.62     63.32 o 
  14  12   2     1299.71     1154.44     85.14 o 
  16  12   2     6518.01     6327.01    149.29 o 
  18  12   2      127.68       67.71     48.50 o 
  20  12   2      284.36      198.02     51.22 o 
  22  12   2      792.36      837.37     60.71 o 
 -21  13   2      434.46      468.49     55.14 o 
 -19  13   2       16.54       66.64     62.25 o 
 -17  13   2      115.24      110.99     43.52 o 
 -15  13   2       93.88      104.23     44.35 o 
 -13  13   2      595.97      669.35     50.16 o 
 -11  13   2        0.93       47.07     54.66 o 
  -9  13   2      103.19       34.62     56.56 o 
  -7  13   2       41.58      -17.90     56.56 o 
  -5  13   2      466.25      441.10     42.69 o 
  -3  13   2       42.89       47.79     54.43 o 
  -1  13   2       67.49       10.08     54.66 o 
   1  13   2        2.93       20.04     53.24 o 
   3  13   2      257.97      265.84     40.55 o 
   5  13   2      176.78      266.08     38.77 o 
   7  13   2       37.23        0.00     54.19 o 
   9  13   2        0.02      -15.89     54.66 o 
  11  13   2      181.00      185.09     42.33 o 
  13  13   2      194.92      165.06     45.65 o 
  15  13   2       14.53       49.21     57.03 o 
  17  13   2        0.21       -3.91     65.22 o 
  19  13   2      148.23      157.94     50.75 o 
 -18  14   2       20.13       52.29     65.93 o 
 -16  14   2      315.93      296.55     51.22 o 
 -14  14   2        0.41        6.40     62.73 o 
 -12  14   2        2.77      -64.15     64.15 o 
 -10  14   2       20.07       67.94     41.50 o 
  -8  14   2      444.66      444.42     49.92 o 
  -6  14   2       11.94       -5.93     56.20 o 
  -4  14   2        0.31      -44.58     57.98 o 
  -2  14   2        3.11      -60.95     60.95 o 
   0  14   2      319.32      271.62     31.11 o 
   2  14   2       75.22       38.77     58.10 o 
   4  14   2       39.01       -8.77     59.41 o 
   6  14   2      104.80      155.21     42.57 o 
   8  14   2       86.13      -14.70     66.40 o 
  10  14   2      113.95       85.14     44.23 o 
  12  14   2       87.14        3.79     62.49 o 
  14  14   2      249.32      195.41     49.33 o 
  16  14   2        6.73      -65.57     65.57 o 
  18  14   2       90.52       93.32     71.26 o 
 -15  15   2       18.50       -3.91     68.42 o 
 -13  15   2        8.87       62.25     46.01 o 
 -11  15   2       17.25       20.04     64.39 o 
  -9  15   2      191.29      103.87     43.75 o 
  -7  15   2        0.83        5.57     63.44 o 
  -5  15   2       29.54       18.50     56.80 o 
  -3  15   2       15.32       -2.73     59.52 o 
  -1  15   2      192.77      189.60     46.24 o 
   1  15   2        5.00       57.86     57.15 o 
   3  15   2      117.48       67.23     42.57 o 
   5  15   2        5.16      -12.69     57.98 o 
   7  15   2       83.79       82.65     63.08 o 
   9  15   2        5.88      -23.12     64.98 o 
  11  15   2       77.05       36.76     64.98 o 
  13  15   2        2.03       69.25     60.83 o 
  15  15   2       14.32      -68.06     72.45 o 
 -10  16   2        0.94      -10.91     66.05 o 
  -8  16   2     2352.79     2683.46    121.42 o 
  -6  16   2      954.06     1293.88     92.84 o 
  -4  16   2     1812.69     2025.49    109.09 o 
  -2  16   2        2.90      -16.24     65.57 o 
   0  16   2     2169.25     2517.26     94.33 o 
   2  16   2      671.75      729.71     59.17 o 
   4  16   2     1412.99     1718.86     98.54 o 
   6  16   2       58.70       48.38     68.06 o 
   8  16   2     1193.24     1461.90     97.59 o 
  10  16   2      319.02      434.10     56.92 o 
  -1  17   2       81.27      -39.60     73.87 o 
 -33   1   3      517.27      508.45     57.27 o 
 -31   1   3      227.12      216.16     52.29 o 
 -29   1   3       37.65       78.97     59.64 o 
 -27   1   3       18.59      -26.92     58.34 o 
 -25   1   3     2274.12     2414.53     92.49 o 
 -23   1   3      802.22      807.73     65.69 o 
 -21   1   3       18.51       41.15     46.36 o 
 -19   1   3       99.83      -12.09     48.97 o 
 -17   1   3     7899.25     8280.03     87.57 o 
 -15   1   3     1676.53     1694.12     81.52 o 
 -13   1   3      160.76      144.89     22.53 o 
 -11   1   3      473.92      465.88     50.93 o 
  -9   1   3    20457.66    21379.96    508.27 o 
  -7   1   3      820.43      838.80     25.28 o 
  -5   1   3     8067.23     7310.66     63.91 o 
  -3   1   3      239.60      268.16     15.35 o 
  -1   1   3    15838.63    16159.33    187.11 o 
   1   1   3     1032.49      841.59     23.35 o 
   3   1   3     9017.05     8119.26     75.25 o 
   5   1   3     1194.14     1118.94     64.21 o 
   7   1   3     1110.61     1197.52     61.48 o 
   9   1   3     2311.71     2095.18     38.78 o 
  11   1   3      432.16      308.04     18.18 o 
  13   1   3     2509.80     2592.77     49.00 o 
  15   1   3      226.27      266.97     22.25 o 
  17   1   3      780.07      599.63     57.86 o 
  19   1   3      275.40      342.44     38.89 o 
  21   1   3     3096.04     3078.55     97.94 o 
  23   1   3      453.99      432.44     46.24 o 
  25   1   3       33.64       65.57     57.86 o 
  27   1   3     1113.34     1118.04     81.70 o 
  29   1   3     2450.04     2288.84    107.78 o 
  31   1   3      218.51      282.68     52.53 o 
 -32   2   3     1300.85     1255.23     98.18 o 
 -30   2   3        3.98      -69.01     69.01 o 
 -28   2   3      153.27      131.97     45.53 o 
 -26   2   3      846.25      796.11     53.00 o 
 -24   2   3     3249.81     3411.86    106.60 o 
 -22   2   3        0.99      -50.16     50.16 o 
 -20   2   3        0.08       -2.13     33.44 o 
 -18   2   3      205.26      307.35     24.56 o 
 -16   2   3     7379.60     7461.80     82.62 o 
 -14   2   3       33.17       31.42     24.77 o 
 -12   2   3     1910.63     1648.08     51.76 o 
 -10   2   3     1292.28      978.83     37.94 o 
  -8   2   3    13051.79    13186.36    205.02 o 
  -6   2   3      363.48      420.98     21.88 o 
  -4   2   3    12255.32    12084.24    484.73 o 
  -2   2   3    12637.25    11554.67    358.81 o 
   0   2   3     9260.26     8783.99     63.86 o 
   2   2   3      886.76      844.26     25.04 o 
   4   2   3    17528.22    17080.49    302.19 o 
   6   2   3    16375.32    15664.78    172.64 o 
   8   2   3     2890.39     2826.29     99.60 o 
  10   2   3     1033.50      935.07     31.95 o 
  12   2   3     6113.37     5381.39    436.00 o 
  14   2   3     5500.18     5251.22     69.42 o 
  16   2   3      648.69      651.04     37.76 o 
  18   2   3      710.21      747.37     59.41 o 
  20   2   3      668.11      522.32     42.92 o 
  22   2   3     1222.22     1147.56     72.69 o 
  24   2   3      131.94       96.76     41.26 o 
  26   2   3      375.53      474.65     47.43 o 
  28   2   3        0.78      -66.76     66.76 o 
  30   2   3      291.19      365.45     47.55 o 
 -33   3   3      133.58      155.57     50.63 o 
 -31   3   3      616.16      547.70     57.51 o 
 -29   3   3      246.11      315.29     45.41 o 
 -27   3   3       12.96       79.44     55.49 o 
 -25   3   3      292.58      376.36     43.52 o 
 -23   3   3      569.74      523.74     44.11 o 
 -21   3   3       47.19       85.61     33.91 o 
 -19   3   3       24.91       51.22     46.48 o 
 -17   3   3      829.37      890.19     42.51 o 
 -15   3   3      150.73      244.04     49.62 o 
 -13   3   3     2572.32     2382.11     47.05 o 
 -11   3   3       40.25       84.47     27.63 o 
  -9   3   3     2798.22     2729.08     42.26 o 
  -7   3   3        9.24        3.67     18.95 o 
  -5   3   3    12149.25    12184.81    377.01 o 
  -3   3   3       44.48       54.50     18.62 o 
  -1   3   3     3190.78     3168.86     37.52 o 
   1   3   3      619.55      511.44     22.64 o 
   3   3   3     9485.83     9553.69     63.84 o 
   5   3   3      849.62      681.31     25.99 o 
   7   3   3     1660.25     1604.85     47.55 o 
   9   3   3      384.35      331.05     18.28 o 
  11   3   3      958.77      808.02     33.82 o 
  13   3   3      570.30      605.26     35.17 o 
  15   3   3      329.85      270.25     34.86 o 
  17   3   3      132.72      134.94     33.32 o 
  19   3   3        5.51       37.83     48.26 o 
  21   3   3      308.69      314.82     39.72 o 
  23   3   3        0.45      -16.48     55.26 o 
  25   3   3       78.92       23.95     56.44 o 
  27   3   3       17.70       85.26     57.27 o 
  29   3   3       84.03       96.28     66.99 o 
  31   3   3       13.18       -3.91     69.37 o 
 -32   4   3       44.46       73.16     68.06 o 
 -30   4   3      114.56       60.71     68.77 o 
 -28   4   3      643.08      671.84     51.34 o 
 -26   4   3      617.84      599.51     49.92 o 
 -24   4   3       54.09       16.48     53.24 o 
 -22   4   3      167.40      200.87     35.93 o 
 -20   4   3      506.41      551.85     41.98 o 
 -18   4   3      977.26      921.56     61.90 o 
 -16   4   3       83.35       75.78     26.78 o 
 -14   4   3      135.32      188.77     20.45 o 
 -12   4   3      249.71      302.98     23.77 o 
 -10   4   3     1046.85      999.44     32.73 o 
  -8   4   3      412.22      400.28     21.25 o 
  -6   4   3        9.55       13.42     19.11 o 
  -4   4   3      301.57      427.12     23.05 o 
  -2   4   3      752.06      772.80     25.32 o 
   0   4   3      812.53      791.11     25.77 o 
   2   4   3       16.07       13.74     24.31 o 
   4   4   3      542.95      791.58     49.45 o 
   6   4   3      456.70      540.29     25.61 o 
   8   4   3     1458.12     1728.87     53.71 o 
  10   4   3      143.16      116.34     36.76 o 
  12   4   3      477.04      553.91     69.78 o 
  14   4   3      200.76      184.55     23.22 o 
  16   4   3     1089.16     1299.34     66.28 o 
  18   4   3       21.62       78.61     33.91 o 
  20   4   3      366.16      415.25     39.13 o 
  22   4   3      124.75      152.49     37.71 o 
  24   4   3      581.87      480.70     48.38 o 
  26   4   3       10.57       -5.45     60.95 o 
  28   4   3      155.01      160.91     47.67 o 
  30   4   3       35.18      -40.79     70.31 o 
 -31   5   3      135.57      159.25     48.38 o 
 -29   5   3      537.36      511.29     53.36 o 
 -27   5   3      374.99      449.75     48.73 o 
 -25   5   3       33.27       61.90     38.77 o 
 -23   5   3      351.98      308.41     43.04 o 
 -21   5   3     1945.91     2036.28     86.09 o 
 -19   5   3      360.92      414.89     37.35 o 
 -17   5   3       56.61       52.77     45.89 o 
 -15   5   3      435.79      458.16     28.73 o 
 -13   5   3     5923.04     6496.54    191.68 o 
 -11   5   3        7.35       12.21     25.61 o 
  -9   5   3     1047.64     1020.40     60.89 o 
  -7   5   3       59.68       51.55     18.27 o 
  -5   5   3    15066.80    17310.58    322.11 o 
  -3   5   3      747.16      753.83     28.30 o 
  -1   5   3     2333.84     1879.68     41.62 o 
   1   5   3      381.70      416.99     53.12 o 
   3   5   3    13603.79    15445.77    125.10 o 
   5   5   3     1349.58     1283.53     35.00 o 
   7   5   3      575.92      508.54     28.46 o 
   9   5   3      705.92      732.76     33.35 o 
  11   5   3     4366.92     4711.80     73.69 o 
  13   5   3      299.76      367.69     24.69 o 
  15   5   3       84.50      147.15     33.79 o 
  17   5   3      358.59      250.90     39.60 o 
  19   5   3     1309.64     1252.62     72.69 o 
  21   5   3       38.35       70.91     52.41 o 
  23   5   3      570.21      623.58     47.43 o 
  25   5   3      107.34      192.21     43.16 o 
  27   5   3      458.97      340.07     53.83 o 
  29   5   3        3.16        6.40     63.56 o 
 -30   6   3       99.75       77.43     70.20 o 
 -28   6   3      284.87      198.38     50.28 o 
 -26   6   3     1055.01     1138.31     85.26 o 
 -24   6   3       33.02      -10.55     54.54 o 
 -22   6   3      398.63      468.72     42.33 o 
 -20   6   3      184.34      210.94     37.83 o 
 -18   6   3     3203.00     3502.21     98.65 o 
 -16   6   3      251.36      310.90     35.93 o 
 -14   6   3      735.00      685.66     49.03 o 
 -12   6   3       21.93       10.46     29.35 o 
 -10   6   3     8078.26     8755.38    165.11 o 
  -8   6   3     3275.58     3662.13     54.92 o 
  -6   6   3       34.38       43.34     23.02 o 
  -4   6   3     1692.10     1883.61     39.99 o 
  -2   6   3     9562.34    10235.19     79.27 o 
   0   6   3    17203.63    17946.95    350.80 o 
   2   6   3     1132.11     1195.31     33.91 o 
   4   6   3     3756.74     3923.44     75.18 o 
   6   6   3     2590.34     2709.45     63.56 o 
   8   6   3    19511.01    19251.25    258.91 o 
  10   6   3     2207.52     2445.08     51.94 o 
  12   6   3     2594.66     2546.48     56.48 o 
  14   6   3      190.96      245.92     35.22 o 
  16   6   3    10195.85    10283.49    155.33 o 
  18   6   3     1522.37     1730.12     76.84 o 
  20   6   3      859.81      918.71     71.38 o 
  22   6   3        1.15      -14.82     57.15 o 
  24   6   3     3708.82     3697.27    120.95 o 
  26   6   3      537.22      488.88     53.71 o 
  28   6   3      229.71      261.34     48.73 o 
 -29   7   3       54.13      115.61     47.79 o 
 -27   7   3       77.28       15.18     66.16 o 
 -25   7   3       46.69       66.40     60.95 o 
 -23   7   3       90.85       80.27     41.03 o 
 -21   7   3       85.46      154.27     39.01 o 
 -19   7   3      133.04       26.68     55.14 o 
 -17   7   3      552.55      632.71     57.86 o 
 -15   7   3       72.20       41.15     47.43 o 
 -13   7   3       16.29       17.43     46.01 o 
 -11   7   3      122.39      117.73     22.51 o 
  -9   7   3     2627.92     2413.15     56.50 o 
  -7   7   3      104.58       89.78     19.83 o 
  -5   7   3      150.07      237.69     19.55 o 
  -3   7   3       11.91       11.92     26.09 o 
  -1   7   3     5124.37     4872.98     73.46 o 
   1   7   3      208.03      195.83     19.18 o 
   3   7   3      564.84      714.88     33.29 o 
   5   7   3       43.77       39.46     21.76 o 
   7   7   3     3889.97     4167.92     88.04 o 
   9   7   3      313.66      292.86     25.49 o 
  11   7   3      405.03      417.03     36.52 o 
  13   7   3      106.28       51.94     48.02 o 
  15   7   3     1511.30     1613.68     76.24 o 
  17   7   3      292.37      309.24     39.13 o 
  19   7   3      199.41      253.75     38.77 o 
  21   7   3       96.93       36.64     40.08 o 
  23   7   3      393.91      424.97     49.45 o 
  25   7   3      182.69      295.13     48.26 o 
  27   7   3      117.16      180.59     45.89 o 
  29   7   3       88.28       32.49     71.03 o 
 -28   8   3      221.56      230.27     48.73 o 
 -26   8   3        0.61      -53.60     62.61 o 
 -24   8   3      106.18      131.50     41.50 o 
 -22   8   3       46.92      -57.75     57.75 o 
 -20   8   3      187.86      227.19     39.49 o 
 -18   8   3      239.35      303.19     39.60 o 
 -16   8   3      160.41      117.27     37.35 o 
 -14   8   3       38.69       51.11     33.32 o 
 -12   8   3       33.82       31.42     43.99 o 
 -10   8   3     1184.23     1223.21     66.52 o 
  -8   8   3      795.91      837.39     39.97 o 
  -6   8   3      192.20      212.28     27.75 o 
  -4   8   3       88.51       86.84     20.79 o 
  -2   8   3     1468.40     1549.40     76.84 o 
   0   8   3     2906.24     2953.82     64.80 o 
   2   8   3      334.68      370.20     22.50 o 
   4   8   3      259.79      296.79     22.13 o 
   6   8   3      219.42      230.53     31.48 o 
   8   8   3     2534.40     2384.77     78.38 o 
  10   8   3      121.39       74.46     35.81 o 
  12   8   3      126.77      155.33     34.98 o 
  14   8   3       20.40       46.24     47.55 o 
  16   8   3     1010.27      911.24     68.42 o 
  18   8   3        6.31       40.79     37.47 o 
  20   8   3        0.09      -21.11     59.52 o 
  22   8   3      117.63      198.38     44.94 o 
  24   8   3      248.15      142.65     48.14 o 
  26   8   3       19.46      -19.92     63.56 o 
  28   8   3       40.00        3.91     70.79 o 
 -27   9   3       32.17      -10.91     70.91 o 
 -25   9   3      448.62      512.95     53.48 o 
 -23   9   3       17.15      -11.74     63.08 o 
 -21   9   3       84.22       55.14     61.18 o 
 -19   9   3      132.82      146.68     41.38 o 
 -17   9   3      301.81      400.43     41.26 o 
 -15   9   3        1.87       24.54     47.43 o 
 -13   9   3      344.22      360.35     40.91 o 
 -11   9   3      112.03      130.91     34.27 o 
  -9   9   3       11.45       55.61     44.47 o 
  -7   9   3        1.75      -26.92     44.58 o 
  -5   9   3      508.76      602.83     54.66 o 
  -3   9   3        0.03       11.39     31.20 o 
  -1   9   3       78.78       68.11     26.26 o 
   1   9   3       12.89      -11.43     36.70 o 
   3   9   3      408.46      385.49     35.45 o 
   5   9   3      126.23      192.21     34.15 o 
   7   9   3       34.32       57.27     47.43 o 
   9   9   3       71.53      117.03     34.98 o 
  11   9   3      283.39      230.75     38.06 o 
  13   9   3      152.16      110.75     37.23 o 
  15   9   3       20.65       21.34     52.53 o 
  17   9   3      143.20       37.59     57.63 o 
  19   9   3      203.67      156.99     41.86 o 
  21   9   3      146.52      215.81     44.11 o 
  23   9   3       93.42      -19.56     70.43 o 
  25   9   3      135.53      118.93     49.33 o 
 -26  10   3     2637.92     2502.99    113.83 o 
 -24  10   3     6987.12     6969.69    172.29 o 
 -22  10   3      143.70      122.25     46.96 o 
 -20  10   3     3396.08     3453.36    115.61 o 
 -18  10   3     6933.84     6941.47    151.06 o 
 -16  10   3    14640.10    14661.14    201.93 o 
 -14  10   3      785.55      804.05     70.20 o 
 -12  10   3     8605.28     8687.71    150.35 o 
 -10  10   3    14099.47    13588.28    178.93 o 
  -8  10   3    23536.52    22957.20    223.63 o 
  -6  10   3     1137.45     1163.57     70.20 o 
  -4  10   3    12525.21    11818.43    157.47 o 
  -2  10   3    18698.61    17189.26    188.18 o 
   0  10   3    24401.25    23810.40    154.35 o 
   2  10   3      289.54      341.26     39.49 o 
   4  10   3     8629.71     8152.11    134.70 o 
   6  10   3    13468.57    12561.30    167.43 o 
   8  10   3    13583.05    13746.34    177.98 o 
  10  10   3       41.45       76.72     52.17 o 
  12  10   3     3009.72     2902.70     98.54 o 
  14  10   3     6446.41     6342.55    137.90 o 
  16  10   3     5353.46     5318.42    132.45 o 
  18  10   3      241.52      331.18     46.72 o 
  20  10   3      542.60      526.00     50.87 o 
  22  10   3     2618.51     2567.85    113.12 o 
  24  10   3     1910.22     1757.04    104.82 o 
 -25  11   3     1352.13     1268.39     98.65 o 
 -23  11   3       14.03      -19.45     69.48 o 
 -21  11   3      711.43      782.95     55.02 o 
 -19  11   3       16.22       49.45     41.74 o 
 -17  11   3     3567.13     3915.09    117.74 o 
 -15  11   3      180.66      223.28     43.64 o 
 -13  11   3     2925.51     3280.96    103.75 o 
 -11  11   3       27.36       26.09     50.75 o 
  -9  11   3     7721.19     8363.53    148.69 o 
  -7  11   3      642.55      711.57     63.91 o 
  -5  11   3     6102.56     6377.76    126.87 o 
  -3  11   3        1.29       33.56     35.57 o 
  -1  11   3    10705.24    11408.29    162.45 o 
   1  11   3     1110.97     1183.02     72.57 o 
   3  11   3     5401.71     5632.64    121.30 o 
   5  11   3      136.71      143.71     37.35 o 
   7  11   3     8215.26     8612.77    148.69 o 
   9  11   3      968.32      890.49     70.20 o 
  11  11   3     2028.00     2186.28     96.05 o 
  13  11   3      447.05      437.07     48.97 o 
  15  11   3     3672.91     3796.16    124.03 o 
  17  11   3      615.66      646.59     54.07 o 
  19  11   3      384.31      497.30     51.70 o 
  21  11   3      523.65      463.63     57.51 o 
  23  11   3     1211.77     1191.55     97.11 o 
 -22  12   3       80.86       64.03     68.42 o 
 -20  12   3       45.24      -16.13     66.88 o 
 -18  12   3     1331.37     1154.56     88.81 o 
 -16  12   3       91.77      119.88     43.40 o 
 -14  12   3        2.59       53.71     40.55 o 
 -12  12   3       13.56      -20.75     55.85 o 
 -10  12   3     1118.04      990.69     72.69 o 
  -8  12   3      604.06      488.41     43.75 o 
  -6  12   3      124.81       97.47     39.01 o 
  -4  12   3        8.00       72.57     34.03 o 
  -2  12   3      503.52      309.12     38.77 o 
   0  12   3     1764.13     1407.50     53.91 o 
   2  12   3      534.69      421.77     40.43 o 
   4  12   3       52.16      125.45     34.98 o 
   6  12   3      151.95       97.71     37.59 o 
   8  12   3     2105.24     1880.95     87.63 o 
  10  12   3      682.87      602.83     48.97 o 
  12  12   3       37.21      -23.83     59.64 o 
  14  12   3      117.95       34.86     60.83 o 
  16  12   3     1392.30     1510.16     93.08 o 
  18  12   3      450.36      483.31     52.17 o 
  20  12   3       24.46      -50.87     67.35 o 
  22  12   3      166.96       39.72     78.97 o 
 -21  13   3       14.79      126.76     45.18 o 
 -19  13   3       13.08      -68.65     68.65 o 
 -17  13   3      198.41      210.23     46.01 o 
 -15  13   3      543.09      524.93     50.28 o 
 -13  13   3        0.72      -11.62     58.10 o 
 -11  13   3        3.90      -22.77     55.73 o 
  -9  13   3      346.63      261.22     43.87 o 
  -7  13   3      150.14      227.43     40.43 o 
  -5  13   3      175.99      167.78     39.96 o 
  -3  13   3        0.70      -18.50     53.60 o 
  -1  13   3      772.56      584.81     46.48 o 
   1  13   3       68.02      -18.26     55.26 o 
   3  13   3      509.84      425.92     45.53 o 
   5  13   3        3.91       15.77     55.02 o 
   7  13   3     1224.14     1082.47     75.65 o 
   9  13   3      481.89      461.25     47.07 o 
  11  13   3      417.70      442.76     47.67 o 
  13  13   3       12.06       74.23     40.43 o 
  15  13   3     1172.67     1181.83     87.98 o 
  17  13   3      476.67      410.03     52.88 o 
  19  13   3      131.81      212.96     47.79 o 
 -18  14   3        1.94       17.31     64.27 o 
 -16  14   3      141.09      107.07     48.62 o 
 -14  14   3      304.86      334.74     50.63 o 
 -12  14   3       10.67       -0.24     60.00 o 
 -10  14   3        0.78       67.94     40.08 o 
  -8  14   3      144.92       14.70     59.05 o 
  -6  14   3      208.62      214.03     44.94 o 
  -4  14   3       48.38       39.25     56.92 o 
  -2  14   3        0.02       -8.77     58.93 o 
   0  14   3       35.30       14.22     42.19 o 
   2  14   3       42.99      -63.32     63.32 o 
   4  14   3       51.95       23.48     58.69 o 
   6  14   3       30.79      -40.79     59.64 o 
   8  14   3        2.69       81.34     55.49 o 
  10  14   3        0.03       49.09     60.35 o 
  12  14   3       15.68      105.53     43.28 o 
  14  14   3      112.54       26.56     63.91 o 
  16  14   3       38.26       86.92     47.07 o 
 -15  15   3       84.78       93.32     49.56 o 
 -13  15   3      459.63      507.26     54.19 o 
 -11  15   3       86.64       10.32     65.81 o 
  -9  15   3       46.41       49.80     42.69 o 
  -7  15   3       43.58       63.56     62.61 o 
  -5  15   3      495.31      530.27     53.12 o 
  -3  15   3      102.54       79.92     44.94 o 
  -1  15   3        0.73       46.01     58.10 o 
   1  15   3        0.02       -3.44     63.08 o 
   3  15   3      420.07      439.44     51.46 o 
   5  15   3       72.37      -50.04     66.52 o 
   7  15   3       12.66       -0.36     62.13 o 
   9  15   3       19.50       63.08     64.27 o 
  11  15   3      318.92      232.41     53.95 o 
  13  15   3       52.09        6.76     68.18 o 
 -10  16   3       19.51      100.08     67.23 o 
  -8  16   3      108.85      111.22     48.85 o 
  -6  16   3      395.37      352.52     51.22 o 
  -4  16   3      430.43      458.88     53.83 o 
  -2  16   3       80.59       40.32     69.37 o 
   0  16   3       90.73       95.07     38.14 o 
   2  16   3      642.69      616.71     55.61 o 
   4  16   3      428.97      452.60     53.24 o 
   6  16   3       51.97      145.49     45.89 o 
   8  16   3       46.88       70.20     48.38 o 
 -32   0   4      704.70      629.87     58.58 o 
 -30   0   4       40.68      -63.67     63.67 o 
 -28   0   4      308.62      312.56     48.14 o 
 -26   0   4       80.14       81.10     54.90 o 
 -24   0   4     2653.74     2641.48     99.25 o 
 -22   0   4       48.99      119.05     32.96 o 
 -20   0   4      710.21      686.55     60.47 o 
 -18   0   4      128.45       99.05     22.47 o 
 -16   0   4     8844.41     8899.43    253.27 o 
 -14   0   4      409.72      445.72     51.99 o 
 -12   0   4      248.51      297.45     18.13 o 
 -10   0   4     4931.20     4502.29     52.57 o 
  -8   0   4    21374.85    20024.10    122.72 o 
  -6   0   4     1623.15     1329.22     80.27 o 
  -4   0   4     2275.80     2419.81     33.87 o 
  -2   0   4    29182.87    27631.71    372.74 o 
   0   0   4    19765.31    17016.05    183.97 o 
   2   0   4     3950.02     3359.67     71.92 o 
   4   0   4     8946.32     8281.00    242.19 o 
   6   0   4    36286.63    35609.57    364.38 o 
   8   0   4     7788.29     6808.59     64.09 o 
  10   0   4     2052.74     1906.51     88.40 o 
  12   0   4     2561.07     2214.28     49.03 o 
  14   0   4    14259.74    13603.17    127.11 o 
  16   0   4     1299.76     1262.22     65.57 o 
  18   0   4       20.52       53.60     32.25 o 
  20   0   4       10.30        6.28     50.63 o 
  22   0   4     3098.07     3075.94    103.28 o 
  24   0   4       77.89       77.78     56.32 o 
  26   0   4      457.89      432.44     50.16 o 
  28   0   4      726.71      635.44     55.02 o 
  30   0   4      388.47      417.86     53.83 o 
 -33   1   4       16.36      -10.91     66.52 o 
 -31   1   4      115.32       99.60     67.23 o 
 -29   1   4      758.35      949.43     79.09 o 
 -27   1   4      247.98      233.47     43.87 o 
 -25   1   4      225.66      255.41     40.43 o 
 -23   1   4       69.94       75.29     34.39 o 
 -21   1   4     3492.97     3812.05    102.69 o 
 -19   1   4      329.51      274.50     36.76 o 
 -17   1   4     1765.76     1813.91     48.46 o 
 -15   1   4       80.18      136.97     26.98 o 
 -13   1   4    15346.41    15520.73    118.80 o 
 -11   1   4      403.46      358.51     24.94 o 
  -9   1   4     6633.75     6644.74     60.24 o 
  -7   1   4       82.33      141.80     13.65 o 
  -5   1   4    37593.46    38904.94    345.76 o 
  -3   1   4      176.76      174.46     13.62 o 
  -1   1   4     8489.83     8907.22     57.06 o 
   1   1   4      161.61      166.43     13.46 o 
   3   1   4    27986.51    28628.18    212.71 o 
   5   1   4       38.82       59.99     13.70 o 
   7   1   4     3706.57     4017.08     66.46 o 
   9   1   4     1325.68     1350.46     34.17 o 
  11   1   4     5675.49     5465.97    146.44 o 
  13   1   4      397.92      449.97     69.13 o 
  15   1   4      674.88      794.18     38.77 o 
  17   1   4     1597.42     1545.62     70.79 o 
  19   1   4      263.67      259.56     36.05 o 
  21   1   4      724.57      663.66     62.84 o 
  23   1   4      150.12      156.64     42.33 o 
  25   1   4      960.31      922.15     77.55 o 
  27   1   4       27.43       49.92     62.61 o 
  29   1   4      811.87      695.32     57.39 o 
  31   1   4       92.05       99.84     69.84 o 
 -32   2   4      107.87      126.76     48.14 o 
 -30   2   4      631.61      559.91     54.07 o 
 -28   2   4       73.45       14.94     63.67 o 
 -26   2   4      281.92      338.29     44.58 o 
 -24   2   4      316.39      355.25     41.03 o 
 -22   2   4     1679.08     1410.21     78.85 o 
 -20   2   4      513.18      489.36     41.38 o 
 -18   2   4      853.23      956.78     58.81 o 
 -16   2   4     1128.27     1213.59    100.97 o 
 -14   2   4     4394.42     4311.71     61.20 o 
 -12   2   4     2180.00     2047.09     79.33 o 
 -10   2   4     1428.32     1583.97     36.04 o 
  -8   2   4     3275.03     3201.85     44.35 o 
  -6   2   4    12092.24    12080.30     86.51 o 
  -4   2   4     6298.68     6264.00     63.32 o 
  -2   2   4     1094.51     1156.98     27.17 o 
   0   2   4     3553.19     3434.88     55.55 o 
   2   2   4     8177.39     8083.91     59.30 o 
   4   2   4     6349.91     5986.16     54.37 o 
   6   2   4      100.53       93.48     14.80 o 
   8   2   4      128.12      103.29     16.08 o 
  10   2   4      896.19      837.21     33.12 o 
  12   2   4     1541.11     1684.88     65.16 o 
  14   2   4       64.62       29.73     30.85 o 
  16   2   4      187.70      244.14     35.93 o 
  18   2   4       14.83       52.41     47.43 o 
  20   2   4      460.91      453.31     42.21 o 
  22   2   4      157.19      214.62     39.13 o 
  24   2   4      318.66      318.97     45.53 o 
  26   2   4        8.44       59.05     39.96 o 
  28   2   4      130.65      121.18     48.97 o 
  30   2   4      134.64       62.01     73.63 o 
 -33   3   4       12.18      -71.14     71.14 o 
 -31   3   4       43.90       53.12     46.84 o 
 -29   3   4       70.32       57.75     61.54 o 
 -27   3   4      305.34      299.76     45.41 o 
 -25   3   4       62.50       22.65     53.83 o 
 -23   3   4       13.77       38.66     48.14 o 
 -21   3   4      500.88      475.72     40.20 o 
 -19   3   4      672.45      546.87     40.20 o 
 -17   3   4      189.40      231.98     50.63 o 
 -15   3   4        2.46       41.98     27.33 o 
 -13   3   4     2051.45     1808.35     42.59 o 
 -11   3   4      678.61      583.44     29.89 o 
  -9   3   4      441.33      709.93     28.38 o 
  -7   3   4        1.36       -1.11     19.34 o 
  -5   3   4     2133.71     2406.97     37.77 o 
  -3   3   4       25.01       35.96     15.13 o 
  -1   3   4     1067.71     1575.77     31.44 o 
   1   3   4        2.34       16.28     17.76 o 
   3   3   4      478.98      740.97     41.68 o 
   5   3   4      211.05      252.13     16.31 o 
   7   3   4      458.14      468.14     26.49 o 
   9   3   4        1.61        7.39     25.91 o 
  11   3   4        0.00        9.61     25.03 o 
  13   3   4      329.83      346.28     23.72 o 
  15   3   4      216.03      258.37     34.27 o 
  17   3   4       10.47      -15.41     47.67 o 
  19   3   4       25.69       41.74     49.68 o 
  21   3   4       93.47       25.97     52.88 o 
  23   3   4      161.09      188.65     41.03 o 
  25   3   4        0.19       38.89     59.17 o 
  27   3   4        0.47        9.13     60.35 o 
  29   3   4       11.75       59.88     63.08 o 
 -32   4   4      166.75       73.28     75.18 o 
 -30   4   4     1072.25      988.79     87.98 o 
 -28   4   4     2117.63     1947.23    102.09 o 
 -26   4   4     1066.24      977.77     80.99 o 
 -24   4   4      586.00      583.15     46.24 o 
 -22   4   4     2075.63     2034.50     86.92 o 
 -20   4   4     4452.65     4584.68    110.16 o 
 -18   4   4     2035.02     1983.99     76.60 o 
 -16   4   4     1586.39     1709.46     49.37 o 
 -14   4   4     3540.13     3907.35     79.39 o 
 -12   4   4     7525.82     8071.05    126.87 o 
 -10   4   4     2039.06     2306.79     48.44 o 
  -8   4   4     3291.89     3484.35     50.05 o 
  -6   4   4     8383.73     9033.49    292.64 o 
  -4   4   4     8120.33     8771.03     68.50 o 
  -2   4   4      713.12      770.01     27.42 o 
   0   4   4     3669.27     3785.80     92.67 o 
   2   4   4     8866.76     9798.66    138.79 o 
   4   4   4     2490.03     2482.24     42.26 o 
   6   4   4        9.99       20.35     22.11 o 
   8   4   4     1100.09     1028.70     36.30 o 
  10   4   4     3470.80     3877.39     58.60 o 
  12   4   4      114.29      187.47     22.14 o 
  14   4   4        0.03       21.62     25.40 o 
  16   4   4      254.27      210.94     35.57 o 
  18   4   4     1365.41     1571.59     75.53 o 
  20   4   4       92.46      121.89     37.47 o 
  22   4   4       35.76       78.26     37.71 o 
  24   4   4       48.82      -51.46     57.27 o 
  26   4   4      514.46      437.30     51.70 o 
  28   4   4      145.89      137.43     46.60 o 
  30   4   4       59.77       45.18     69.96 o 
 -31   5   4       18.03       38.18     66.28 o 
 -29   5   4      636.97      591.57     55.61 o 
 -27   5   4        4.12       -2.96     62.84 o 
 -25   5   4      222.22      303.79     42.33 o 
 -23   5   4        2.63      -54.07     54.07 o 
 -21   5   4     2220.89     2475.83     91.66 o 
 -19   5   4        4.38        5.57     47.07 o 
 -17   5   4     2364.16     2333.66     83.24 o 
 -15   5   4       11.99       15.98     31.54 o 
 -13   5   4     6239.42     7757.15    212.13 o 
 -11   5   4        0.62       34.17     21.73 o 
  -9   5   4    10598.94    11770.64     91.26 o 
  -7   5   4        7.63       57.23     18.97 o 
  -5   5   4    13513.07    15563.33    111.39 o 
  -3   5   4        2.02       66.60     25.61 o 
  -1   5   4    18360.94    20249.39    123.16 o 
   1   5   4      554.02      584.42     28.67 o 
   3   5   4    11550.66    12828.49     88.50 o 
   5   5   4        5.41       31.70     20.63 o 
   7   5   4     6633.49     6665.53     71.10 o 
   9   5   4     2247.24     2277.07     48.04 o 
  11   5   4     4603.90     4979.82     69.04 o 
  13   5   4       56.20       37.59     47.07 o 
  15   5   4      601.17      622.04     60.71 o 
  17   5   4     2281.86     2267.74     85.37 o 
  19   5   4     1554.42     1650.44     80.63 o 
  21   5   4       23.95      -21.82     53.95 o 
  23   5   4        1.85       23.60     58.69 o 
  25   5   4     1616.38     1419.57     91.42 o 
  27   5   4      564.22      530.03     53.24 o 
  29   5   4        3.35       34.62     66.76 o 
 -30   6   4      140.48      111.34     50.75 o 
 -28   6   4      599.63      584.69     53.95 o 
 -26   6   4      149.19      131.74     44.47 o 
 -24   6   4      114.09       66.40     61.78 o 
 -22   6   4       89.67      174.66     37.47 o 
 -20   6   4     1558.82     1613.32     79.21 o 
 -18   6   4      627.72      659.99     61.78 o 
 -16   6   4      382.87      340.31     39.49 o 
 -14   6   4       48.25       15.53     47.55 o 
 -12   6   4     3134.93     3003.23     58.02 o 
 -10   6   4     1301.82     1121.20     43.46 o 
  -8   6   4      755.38      880.37     51.58 o 
  -6   6   4     1196.86     1085.51     37.26 o 
  -4   6   4     3155.67     2844.07     48.71 o 
  -2   6   4      574.03      468.28     26.99 o 
   0   6   4      445.26      548.46     42.63 o 
   2   6   4     3324.37     3370.01     52.07 o 
   4   6   4     1162.39     1161.19     36.75 o 
   6   6   4       49.18      104.23     18.74 o 
   8   6   4       36.21       12.18     27.61 o 
  10   6   4     2990.30     3046.80     89.46 o 
  12   6   4      148.49      136.24     33.08 o 
  14   6   4      532.93      525.64     41.50 o 
  16   6   4       26.69       -3.79     50.75 o 
  18   6   4     1371.75     1538.27     76.24 o 
  20   6   4       13.97      -31.66     52.29 o 
  22   6   4      499.89      541.53     49.80 o 
  24   6   4       31.86      -46.60     61.07 o 
  26   6   4      610.49      561.92     58.69 o 
  28   6   4      107.33       51.70     68.42 o 
 -29   7   4      156.35      139.80     48.73 o 
 -27   7   4     1115.43     1203.41     90.12 o 
 -25   7   4       45.22       58.10     58.10 o 
 -23   7   4      144.51      106.48     41.03 o 
 -21   7   4      307.38      330.94     43.40 o 
 -19   7   4     1909.05     1777.43     84.66 o 
 -17   7   4      172.04      184.15     36.28 o 
 -15   7   4      299.02      277.70     37.94 o 
 -13   7   4       99.01      159.25     34.86 o 
 -11   7   4     1687.23     1611.33     99.90 o 
  -9   7   4      837.98      983.51     44.29 o 
  -7   7   4      393.68      397.14     26.68 o 
  -5   7   4      314.68      381.57     21.67 o 
  -3   7   4      101.98       72.18     21.91 o 
  -1   7   4     2668.93     2595.76     49.76 o 
   1   7   4      101.08       72.79     22.83 o 
   3   7   4     2752.75     3042.82     54.29 o 
   5   7   4      711.13      704.28     57.27 o 
   7   7   4     1564.81     1414.23     44.93 o 
   9   7   4        4.00      -16.51     32.19 o 
  11   7   4     3145.63     3285.94     92.13 o 
  13   7   4      888.98      792.79     64.03 o 
  15   7   4      390.05      473.11     39.13 o 
  17   7   4       55.55      102.57     34.39 o 
  19   7   4     1556.20     1523.68     85.02 o 
  21   7   4      355.67      384.06     44.23 o 
  23   7   4       54.79       46.60     63.67 o 
  25   7   4      122.60      107.55     44.35 o 
  27   7   4      525.73      560.15     58.22 o 
 -28   8   4     1515.55     1624.00    101.74 o 
 -26   8   4      502.84      563.82     54.19 o 
 -24   8   4       63.13       14.58     60.95 o 
 -22   8   4       11.34       68.42     39.37 o 
 -20   8   4     2183.17     2394.97     95.93 o 
 -18   8   4      737.89      665.20     64.15 o 
 -16   8   4      300.71      320.51     37.94 o 
 -14   8   4     1841.85     1825.10     77.43 o 
 -12   8   4     2539.47     2937.44     88.34 o 
 -10   8   4      898.99      788.64     60.59 o 
  -8   8   4     2998.55     2899.98     84.54 o 
  -6   8   4     8524.12     8335.06    152.90 o 
  -4   8   4     2240.11     2310.69     51.65 o 
  -2   8   4      755.05      764.38     37.38 o 
   0   8   4     5309.75     5280.69     70.55 o 
   2   8   4    12135.50    12161.11    108.67 o 
   4   8   4     1223.28     1184.08     58.93 o 
   6   8   4      409.14      468.37     37.47 o 
   8   8   4     2843.89     2954.99     86.80 o 
  10   8   4     6572.18     6931.51    125.81 o 
  12   8   4      461.88      505.25     41.74 o 
  14   8   4      182.04      200.63     36.64 o 
  16   8   4      541.99      563.35     44.35 o 
  18   8   4     1965.42     1997.62     92.13 o 
  20   8   4      158.37      165.29     44.82 o 
  22   8   4       62.53      103.99     45.06 o 
  24   8   4       12.76      -18.73     63.56 o 
  26   8   4      446.38      456.63     55.02 o 
 -27   9   4      779.81      729.35     62.01 o 
 -25   9   4      596.49      648.01     56.20 o 
 -23   9   4       32.20       14.58     58.46 o 
 -21   9   4        6.85       13.87     58.10 o 
 -19   9   4      448.42      412.64     46.13 o 
 -17   9   4      463.35      497.78     42.92 o 
 -15   9   4       24.74      -36.17     50.51 o 
 -13   9   4        1.07      -25.49     49.09 o 
 -11   9   4      105.66      134.11     34.86 o 
  -9   9   4      320.42      251.50     38.18 o 
  -7   9   4       32.77      142.41     31.42 o 
  -5   9   4       76.74       63.56     46.60 o 
  -3   9   4        3.06       53.95     43.99 o 
  -1   9   4      292.82      226.71     34.27 o 
   1   9   4        8.90       52.29     45.06 o 
   3   9   4       95.56       44.11     32.02 o 
   5   9   4      144.16      157.35     33.20 o 
   7   9   4      716.04      708.25     58.81 o 
   9   9   4        0.01      -51.58     51.58 o 
  11   9   4       24.99       61.54     47.07 o 
  13   9   4      232.69      257.19     37.71 o 
  15   9   4      759.69      771.68     67.94 o 
  17   9   4        0.05      -25.61     56.80 o 
  19   9   4        0.50      -11.15     57.86 o 
  21   9   4      261.93      245.45     48.62 o 
  23   9   4      411.13      488.88     48.85 o 
  25   9   4        0.23      101.86     45.77 o 
 -26  10   4     2564.89     2541.52    120.59 o 
 -24  10   4      207.24      283.63     48.73 o 
 -22  10   4     2960.02     2792.07    116.44 o 
 -20  10   4     4424.99     4305.56    130.79 o 
 -18  10   4     5962.61     5832.08    143.12 o 
 -16  10   4      305.44      243.55     43.28 o 
 -14  10   4     3211.06     3239.57    102.92 o 
 -12  10   4     8060.38     7426.67    138.61 o 
 -10  10   4    10217.43     9526.75    154.03 o 
  -8  10   4      566.06      498.84     42.81 o 
  -6  10   4     2688.91     2693.77     90.71 o 
  -4  10   4     9893.33     9097.74    142.76 o 
  -2  10   4    12056.91    11058.14    154.98 o 
   0  10   4      882.46      866.67     45.11 o 
   2  10   4     1589.45     1452.42     73.87 o 
   4  10   4     7649.58     7295.06    132.92 o 
   6  10   4     9249.68     8744.15    145.37 o 
   8  10   4      978.39      928.79     67.71 o 
  10  10   4      839.60      876.74     68.65 o 
  12  10   4     3981.24     3682.80    110.87 o 
  14  10   4     5493.28     5119.69    131.62 o 
  16  10   4      705.96      748.68     74.58 o 
  18  10   4      487.03      444.18     50.87 o 
  20  10   4     1752.13     1564.71     96.28 o 
  22  10   4     2815.90     2734.68    120.71 o 
  24  10   4      367.41      378.73     53.48 o 
 -25  11   4     1570.07     1578.34    102.80 o 
 -23  11   4      603.01      625.95     56.68 o 
 -21  11   4     1380.21     1407.24     92.96 o 
 -19  11   4       54.01      157.59     44.35 o 
 -17  11   4     4541.45     4643.02    129.25 o 
 -15  11   4      343.72      350.98     46.84 o 
 -13  11   4     3146.45     3331.47    108.85 o 
 -11  11   4       65.83      147.39     38.54 o 
  -9  11   4     9991.36     9270.15    157.70 o 
  -7  11   4       99.28       47.07     54.54 o 
  -5  11   4     4664.54     4896.06    116.56 o 
  -3  11   4       43.54       72.69     55.73 o 
  -1  11   4    15251.32    14428.02    183.79 o 
   1  11   4       16.53        2.61     36.64 o 
   3  11   4     4648.47     4860.25    113.95 o 
   5  11   4       38.71       78.61     37.35 o 
   7  11   4    16390.06    15467.33    198.26 o 
   9  11   4       19.15       43.04     52.17 o 
  11  11   4     3341.91     3409.13    111.93 o 
  13  11   4       57.85      100.79     44.47 o 
  15  11   4    12257.02    12435.26    197.90 o 
  17  11   4       53.93       29.41     63.20 o 
  19  11   4     2070.49     2202.28    102.45 o 
  21  11   4       97.93       60.35     71.14 o 
  23  11   4     6933.63     7181.58    175.61 o 
 -22  12   4       31.52       44.94     67.94 o 
 -20  12   4       27.37      -67.59     67.59 o 
 -18  12   4     1425.97     1218.59     90.59 o 
 -16  12   4     2095.80     2052.88     99.48 o 
 -14  12   4      336.58      373.63     46.01 o 
 -12  12   4       95.38       66.52     55.26 o 
 -10  12   4     2262.78     1963.47     91.07 o 
  -8  12   4     2852.32     2634.84     99.13 o 
  -6  12   4      747.37      691.17     68.18 o 
  -4  12   4      176.18       76.36     55.49 o 
  -2  12   4     3062.54     2453.78     93.32 o 
   0  12   4     1913.71     1666.30     78.56 o 
   2  12   4      452.59      459.12     42.81 o 
   4  12   4      232.99      170.15     37.35 o 
   6  12   4     3398.98     3121.95    101.97 o 
   8  12   4      336.00      331.18     43.75 o 
  10  12   4       53.23      129.72     40.79 o 
  12  12   4      304.68      241.89     44.94 o 
  14  12   4     2813.43     2796.34    111.10 o 
  16  12   4       15.65       21.34     63.56 o 
  18  12   4        2.45       63.08     45.89 o 
  20  12   4      275.99      259.44     49.92 o 
 -21  13   4      395.25      321.46     54.90 o 
 -19  13   4      300.40      277.46     49.33 o 
 -17  13   4        1.69      -48.73     64.03 o 
 -15  13   4        0.03       73.87     56.09 o 
 -13  13   4      785.76      634.85     55.14 o 
 -11  13   4      277.85      177.62     46.96 o 
  -9  13   4       98.53       83.12     41.74 o 
  -7  13   4        0.25       10.32     53.60 o 
  -5  13   4     1299.37     1039.78     82.05 o 
  -3  13   4       73.07       -7.47     60.35 o 
  -1  13   4      500.94      490.54     47.07 o 
   1  13   4        4.90      -57.03     57.03 o 
   3  13   4     1465.25     1338.59     80.16 o 
   5  13   4        2.92      -54.66     55.73 o 
   7  13   4      800.50      775.60     54.90 o 
   9  13   4       13.56      -25.14     61.66 o 
  11  13   4      978.43     1039.54     78.61 o 
  13  13   4       31.60       -9.60     60.95 o 
  15  13   4      621.39      578.05     58.46 o 
  17  13   4       10.07       77.67     45.06 o 
  19  13   4      424.01      494.46     53.71 o 
 -18  14   4       26.68      -18.38     66.99 o 
 -16  14   4      345.58      359.52     52.29 o 
 -14  14   4        1.06       66.52     42.92 o 
 -12  14   4       15.19       34.98     63.67 o 
 -10  14   4      188.16      154.62     44.11 o 
  -8  14   4      453.87      410.98     49.80 o 
  -6  14   4        1.33      -23.48     62.37 o 
  -4  14   4        6.12      -57.39     62.73 o 
  -2  14   4      627.07      565.60     51.82 o 
   0  14   4      374.59      401.61     57.33 o 
   2  14   4        4.87      -31.42     60.12 o 
   4  14   4      122.32      190.43     42.09 o 
   6  14   4      901.94      944.09     78.50 o 
   8  14   4      229.26      184.03     44.23 o 
  10  14   4       13.82       28.81     63.67 o 
  12  14   4      170.07      159.60     46.84 o 
  14  14   4      644.45      549.83     57.63 o 
  16  14   4      121.72        7.94     75.65 o 
 -15  15   4       70.41       25.37     69.96 o 
 -13  15   4      128.05      116.32     48.62 o 
 -11  15   4       49.87       60.35     68.06 o 
  -9  15   4     1463.88     1422.06     92.73 o 
  -7  15   4       14.44       83.36     63.32 o 
  -5  15   4      287.47      254.11     47.43 o 
  -3  15   4        9.80      -59.05     65.22 o 
  -1  15   4     2028.78     2016.48     99.25 o 
   1  15   4        0.66       -5.69     58.93 o 
   3  15   4      244.52      219.36     44.94 o 
   5  15   4        4.10       72.21     43.16 o 
   7  15   4     1500.05     1671.54     97.23 o 
   9  15   4        4.21       20.04     63.56 o 
  11  15   4       71.57        0.00     65.57 o 
  13  15   4       32.07      -10.79     72.92 o 
 -10  16   4      238.30      223.51     51.58 o 
  -8  16   4      141.36      117.86     50.99 o 
  -6  16   4       12.43       38.18     68.54 o 
  -4  16   4       79.73       65.57     46.48 o 
  -2  16   4      388.61      454.97     53.60 o 
   0  16   4      251.05      317.80     34.80 o 
   2  16   4      117.31       65.69     70.08 o 
   4  16   4      168.18      149.52     50.28 o 
   6  16   4      533.63      564.53     58.46 o 
 -33   1   5      204.70      277.70     51.11 o 
 -31   1   5      115.85      159.01     47.31 o 
 -29   1   5       12.65       12.57     57.51 o 
 -27   1   5        3.52       41.38     55.02 o 
 -25   1   5      429.66      387.26     45.06 o 
 -23   1   5      206.53      170.51     39.37 o 
 -21   1   5        3.42       49.68     49.09 o 
 -19   1   5        3.96      -40.67     47.55 o 
 -17   1   5     1220.24     1212.73     45.71 o 
 -15   1   5      597.53      602.96     43.87 o 
 -13   1   5      138.88      160.10     19.07 o 
 -11   1   5        9.85       17.25     36.22 o 
  -9   1   5     2458.96     2440.00     46.13 o 
  -7   1   5      754.59      660.49     26.49 o 
  -5   1   5     1144.90     1015.27     38.06 o 
  -3   1   5      129.43      136.07     13.71 o 
  -1   1   5     1462.25     1461.50     30.26 o 
   1   1   5      491.89      435.23     23.35 o 
   3   1   5     2851.88     3179.40     55.79 o 
   5   1   5      484.69      448.97     36.94 o 
   7   1   5      767.96      785.08     29.93 o 
   9   1   5       27.87       71.50     19.05 o 
  11   1   5     3491.81     3777.71    175.55 o 
  13   1   5      523.50      454.25     31.96 o 
  15   1   5      112.22      179.64     32.96 o 
  17   1   5       25.19       41.86     34.03 o 
  19   1   5     1397.18     1603.48     77.19 o 
  21   1   5      299.40      268.81     41.50 o 
  23   1   5       14.67       46.96     52.88 o 
  25   1   5        9.00      -60.71     60.71 o 
  27   1   5      353.06      411.10     52.05 o 
  29   1   5      136.59      200.27     49.68 o 
 -32   2   5      615.39      627.61     56.09 o 
 -30   2   5      285.04      295.49     48.85 o 
 -28   2   5        3.02      -14.23     57.98 o 
 -26   2   5     2806.24     2631.88    101.62 o 
 -24   2   5     1637.14     1575.97     81.58 o 
 -22   2   5     1668.22     1699.05     80.87 o 
 -20   2   5      178.56      161.14     37.35 o 
 -18   2   5     9234.38     9553.90    143.71 o 
 -16   2   5     4267.64     4323.24     67.49 o 
 -14   2   5     7578.56     8303.48    136.78 o 
 -12   2   5      896.79      933.72     35.04 o 
 -10   2   5    25950.52    27110.95    556.41 o 
  -8   2   5    10908.36    11106.45     80.24 o 
  -6   2   5    22664.43    24545.44    473.59 o 
  -4   2   5      423.75      473.38     24.65 o 
  -2   2   5    36924.54    40831.64    271.11 o 
   0   2   5    13733.94    13410.79     92.35 o 
   2   2   5    21067.27    22688.40    148.45 o 
   4   2   5      495.28      536.31     25.70 o 
   6   2   5    20496.15    22673.00    429.00 o 
   8   2   5     6382.81     6281.41    178.69 o 
  10   2   5     5586.55     5840.73     88.46 o 
  12   2   5     1968.09     1868.79     74.94 o 
  14   2   5     5980.49     6658.52     82.74 o 
  16   2   5     1607.01     1609.41     76.95 o 
  18   2   5      661.53      656.55     62.96 o 
  20   2   5     1797.42     1657.79     81.70 o 
  22   2   5     1787.38     2059.64     87.39 o 
  24   2   5      245.94      340.19     42.81 o 
  26   2   5       39.24       45.41     62.25 o 
  28   2   5      994.56     1104.64     88.22 o 
  30   2   5      618.50      535.72     58.34 o 
 -31   3   5      237.54      263.83     49.92 o 
 -29   3   5      170.42      101.26     45.77 o 
 -27   3   5       13.36      -60.71     60.71 o 
 -25   3   5     1686.55     1729.29     90.12 o 
 -23   3   5     1200.84     1294.71     74.35 o 
 -21   3   5      424.08      449.63     41.38 o 
 -19   3   5      296.40      282.09     39.37 o 
 -17   3   5     2174.51     2375.16     81.34 o 
 -15   3   5     3065.52     3001.05     58.02 o 
 -13   3   5     1915.71     1940.51     45.98 o 
 -11   3   5     1011.34      920.65     47.96 o 
  -9   3   5      529.35      813.67     31.14 o 
  -7   3   5     2405.56     2326.69     45.41 o 
  -5   3   5     5624.55     5753.16     58.10 o 
  -3   3   5      801.94      717.99     27.16 o 
  -1   3   5     1035.29      847.23     28.38 o 
   1   3   5      506.88      533.34     24.86 o 
   3   3   5     6193.72     7081.17     64.35 o 
   5   3   5       46.05       37.82     18.56 o 
   7   3   5     2262.03     1996.92     43.56 o 
   9   3   5        9.81       35.01     25.49 o 
  11   3   5     3522.67     3712.88     94.74 o 
  13   3   5       36.00       29.08     26.74 o 
  15   3   5      906.82      679.79     62.49 o 
  17   3   5       24.65       73.75     49.33 o 
  19   3   5      933.20      934.60     67.94 o 
  21   3   5       48.53       53.83     38.77 o 
  23   3   5      139.12      156.28     41.15 o 
  25   3   5      149.19      123.32     46.01 o 
  27   3   5      191.79      229.80     45.30 o 
  29   3   5       24.86       38.18     66.28 o 
 -32   4   5      416.25      355.25     56.44 o 
 -30   4   5      894.15      841.64     62.84 o 
 -28   4   5      125.88      129.36     45.77 o 
 -26   4   5      936.09     1002.31     74.35 o 
 -24   4   5     1848.14     1901.22     90.24 o 
 -22   4   5     2859.60     2983.33    100.43 o 
 -20   4   5        4.79       56.68     44.94 o 
 -18   4   5     2766.57     2876.50     89.64 o 
 -16   4   5     5162.46     5036.45    107.90 o 
 -14   4   5     6547.64     6842.39    100.97 o 
 -12   4   5      129.71       94.64     19.95 o 
 -10   4   5     9368.78     9946.13    336.22 o 
  -8   4   5     8379.97     8510.45     76.33 o 
  -6   4   5     8424.10    10098.83    110.10 o 
  -4   4   5      692.75      507.81     27.96 o 
  -2   4   5    19501.16    20232.23    150.54 o 
   0   4   5     6388.91     6565.10    234.72 o 
   2   4   5     5128.11     6546.43     64.35 o 
   4   4   5      620.97      405.55     26.38 o 
   6   4   5    12410.27    12716.41    159.30 o 
   8   4   5     1629.17     1592.09     42.21 o 
  10   4   5     1525.98     1915.54    127.88 o 
  12   4   5       26.60      -31.52     31.52 o 
  14   4   5     4048.17     4263.11    100.55 o 
  16   4   5      323.21      361.53     39.37 o 
  18   4   5      776.93      959.50     64.39 o 
  20   4   5       23.59       19.09     52.53 o 
  22   4   5     1084.26     1241.36     81.22 o 
  24   4   5      176.66      178.45     43.04 o 
  26   4   5      540.33      523.03     52.53 o 
  28   4   5       70.08      -17.19     70.08 o 
 -31   5   5       77.81      170.75     47.19 o 
 -29   5   5     1264.49     1156.34     93.08 o 
 -27   5   5      239.04      246.75     46.48 o 
 -25   5   5        0.52       29.17     40.32 o 
 -23   5   5      197.05      229.44     40.20 o 
 -21   5   5     6228.40     6428.87    135.17 o 
 -19   5   5      899.99      945.63     63.32 o 
 -17   5   5      129.65      113.59     38.06 o 
 -15   5   5      578.77      601.29     55.26 o 
 -13   5   5    22680.09    23376.63    165.89 o 
 -11   5   5     2050.12     1886.26     62.90 o 
  -9   5   5      608.17      722.72     54.43 o 
  -7   5   5     1247.68     1210.47     64.03 o 
  -5   5   5    42557.41    47219.89    302.90 o 
  -3   5   5     1163.85     1254.07     57.51 o 
  -1   5   5      603.09      641.38     39.19 o 
   1   5   5     2126.56     2081.03     42.17 o 
   3   5   5    31228.53    35808.02    216.27 o 
   5   5   5       31.25       58.01     18.44 o 
   7   5   5      273.35      235.59     21.08 o 
   9   5   5     1902.30     1742.47     47.66 o 
  11   5   5    10488.50    11219.03    104.09 o 
  13   5   5      805.66      890.97     61.30 o 
  15   5   5       12.24      -47.55     49.21 o 
  17   5   5     1015.58     1045.23     68.65 o 
  19   5   5     2414.41     2473.23     92.25 o 
  21   5   5      646.03      624.89     51.11 o 
  23   5   5        5.02      -62.73     62.73 o 
  25   5   5      431.08      414.77     49.56 o 
  27   5   5      730.71      728.40     58.10 o 
  29   5   5      220.10      262.05     54.66 o 
 -30   6   5      156.71       89.88     73.28 o 
 -28   6   5       53.98       -9.60     65.45 o 
 -26   6   5        5.21      -59.05     61.78 o 
 -24   6   5       87.38      114.31     41.74 o 
 -22   6   5      158.83      245.57     40.32 o 
 -20   6   5      109.55      130.19     37.83 o 
 -18   6   5      196.51      147.86     37.71 o 
 -16   6   5      337.12      327.27     38.66 o 
 -14   6   5       10.67       31.19     46.13 o 
 -12   6   5      371.38      309.18     24.52 o 
 -10   6   5     1322.69     1198.63     43.13 o 
  -8   6   5      600.38      657.74     34.41 o 
  -6   6   5       93.22       67.18     20.10 o 
  -4   6   5      659.53      566.03     31.11 o 
  -2   6   5     2901.35     3083.34     88.10 o 
   0   6   5      506.23      488.06     30.96 o 
   2   6   5      570.50      566.13     38.66 o 
   4   6   5      542.76      545.98     33.29 o 
   6   6   5     3109.77     3325.41     58.40 o 
   8   6   5      638.76      722.67     38.73 o 
  10   6   5      571.59      664.25     55.97 o 
  12   6   5      244.26      316.24     36.40 o 
  14   6   5      920.73      829.67     67.23 o 
  16   6   5      882.78      810.46     68.06 o 
  18   6   5      255.05      300.47     42.57 o 
  20   6   5        9.20       62.13     54.07 o 
  22   6   5       46.82       44.58     60.95 o 
  24   6   5      755.10      747.85     55.85 o 
  26   6   5       85.20       -6.28     65.10 o 
  28   6   5        5.95        4.15     67.35 o 
 -29   7   5        4.50       -6.52     66.52 o 
 -27   7   5      157.54      228.85     43.99 o 
 -25   7   5      355.79      420.35     48.73 o 
 -23   7   5      468.78      396.63     48.26 o 
 -21   7   5        6.50      -50.28     57.39 o 
 -19   7   5      197.14      242.48     37.59 o 
 -17   7   5      358.97      410.50     40.20 o 
 -15   7   5      505.62      454.50     40.20 o 
 -13   7   5        0.90       -0.24     44.82 o 
 -11   7   5      199.91      221.14     33.32 o 
  -9   7   5      136.93      103.61     22.89 o 
  -7   7   5      265.73      290.09     23.18 o 
  -5   7   5      118.34      192.54     24.13 o 
  -3   7   5       74.09       89.94     19.49 o 
  -1   7   5       23.94       21.19     41.03 o 
   1   7   5       18.54       41.68     28.88 o 
   3   7   5      298.11      362.25     23.10 o 
   5   7   5        8.05       -4.95     29.73 o 
   7   7   5      441.85      419.13     26.24 o 
   9   7   5       29.21       30.24     33.08 o 
  11   7   5      202.37      227.43     37.00 o 
  13   7   5      160.19      212.25     37.47 o 
  15   7   5      497.74      636.98     44.11 o 
  17   7   5       74.00      -33.91     56.80 o 
  19   7   5      135.24       28.93     62.37 o 
  21   7   5      289.06      343.98     47.55 o 
  23   7   5      252.86      355.96     48.14 o 
  25   7   5       52.55       92.01     45.41 o 
  27   7   5       88.45       34.62     48.62 o 
 -28   8   5      967.90      904.25     86.92 o 
 -26   8   5     1193.93     1034.92     92.25 o 
 -24   8   5       40.15       67.59     64.15 o 
 -22   8   5      230.10      241.65     45.89 o 
 -20   8   5      769.96      899.39     69.84 o 
 -18   8   5      605.25      680.26     63.56 o 
 -16   8   5      123.20      139.21     36.28 o 
 -14   8   5      337.45      288.14     37.47 o 
 -12   8   5      197.51      136.72     36.76 o 
 -10   8   5       26.38      -33.44     48.02 o 
  -8   8   5      155.07      189.24     33.91 o 
  -6   8   5      492.03      443.82     36.05 o 
  -4   8   5        1.89       20.37     24.47 o 
  -2   8   5       92.60       67.28     90.83 o 
   0   8   5       13.56       35.81     31.61 o 
   2   8   5      742.38      779.45     38.95 o 
   4   8   5      128.43       94.27     33.56 o 
   6   8   5      294.60      345.53     36.76 o 
   8   8   5       25.81        3.44     48.97 o 
  10   8   5      590.90      551.96     43.87 o 
  12   8   5      204.16      143.83     37.47 o 
  14   8   5       70.38       16.84     36.17 o 
  16   8   5      111.51      107.19     39.72 o 
  18   8   5      259.59      217.23     41.62 o 
  20   8   5       99.15       44.70     60.35 o 
  22   8   5        1.79      -63.08     63.08 o 
  24   8   5      214.81      198.73     47.43 o 
  26   8   5       69.55       27.51     69.96 o 
 -27   9   5      154.23      126.64     50.63 o 
 -25   9   5      681.13      625.36     59.88 o 
 -23   9   5      881.84      884.80     57.75 o 
 -21   9   5      116.32      202.64     40.91 o 
 -19   9   5       39.37       47.43     55.49 o 
 -17   9   5     1419.29     1499.26     82.29 o 
 -15   9   5     1094.25     1010.61     69.96 o 
 -13   9   5     1552.82     1541.23     78.50 o 
 -11   9   5       11.85       41.98     33.56 o 
  -9   9   5     2130.63     2281.73     83.95 o 
  -7   9   5      801.62      850.30     62.37 o 
  -5   9   5     4211.81     4409.19    102.33 o 
  -3   9   5       48.12       84.54     34.27 o 
  -1   9   5     1515.84     1502.46     71.86 o 
   1   9   5      346.06      357.26     36.64 o 
   3   9   5     3909.92     4001.65     99.72 o 
   5   9   5        1.70      -48.62     48.62 o 
   7   9   5      342.73      392.60     40.43 o 
   9   9   5       61.08      -33.91     50.75 o 
  11   9   5     1517.43     1666.56     78.02 o 
  13   9   5       19.18       11.86     52.29 o 
  15   9   5        0.98       -5.34     52.77 o 
  17   9   5        0.08      -24.90     55.49 o 
  19   9   5      348.88      425.09     49.56 o 
  21   9   5       17.18        9.01     60.47 o 
  23   9   5       40.04       49.80     70.67 o 
  25   9   5        3.79       68.18     68.65 o 
 -26  10   5      578.24      594.30     62.73 o 
 -24  10   5     1779.55     1889.37    100.67 o 
 -22  10   5      229.19      311.97     46.60 o 
 -20  10   5     1128.89     1073.69     85.85 o 
 -18  10   5      568.54      555.88     50.39 o 
 -16  10   5     1198.53     1306.22     78.61 o 
 -14  10   5     1396.34     1377.01     83.71 o 
 -12  10   5     1602.54     1690.52     80.39 o 
 -10  10   5       53.22      -28.58     51.94 o 
  -8  10   5       25.29       21.22     48.38 o 
  -6  10   5     4993.08     5295.77    115.49 o 
  -4  10   5     1873.62     1841.58     76.72 o 
  -2  10   5      610.55      650.62     42.09 o 
   0  10   5     1110.85     1125.29     48.66 o 
   2  10   5     8075.13     8373.49    139.92 o 
   4  10   5     1332.59     1430.13     73.04 o 
   6  10   5     2019.71     2088.69     85.49 o 
   8  10   5     2895.57     2835.59     97.71 o 
  10  10   5     6489.84     6552.54    135.06 o 
  12  10   5      476.32      490.07     49.33 o 
  14  10   5     2195.86     2474.41     97.47 o 
  16  10   5     2351.59     2128.77    100.43 o 
  18  10   5     3179.87     3267.91    120.47 o 
  20  10   5       94.90      134.82     48.38 o 
  22  10   5     1459.19     1400.72    101.74 o 
 -25  11   5       10.30      -10.43     70.67 o 
 -23  11   5      360.01      359.87     54.07 o 
 -21  11   5     1575.63     1640.71     95.81 o 
 -19  11   5        0.18       36.40     62.49 o 
 -17  11   5       70.32       89.05     43.16 o 
 -15  11   5      558.84      568.68     45.77 o 
 -13  11   5     2899.64     3007.52    105.06 o 
 -11  11   5       30.31       30.00     55.14 o 
  -9  11   5      158.24       81.10     40.43 o 
  -7  11   5      333.02      315.88     41.38 o 
  -5  11   5     4897.59     4853.02    118.57 o 
  -3  11   5      176.15      180.59     38.18 o 
  -1  11   5      147.18      160.08     37.11 o 
   1  11   5       35.68       65.22     35.57 o 
   3  11   5     6388.82     6501.08    134.34 o 
   5  11   5      433.32      377.19     43.52 o 
   7  11   5       95.55       92.61     40.67 o 
   9  11   5       10.66       72.69     55.26 o 
  11  11   5     5618.96     6068.28    138.26 o 
  13  11   5      493.27      439.67     47.19 o 
  15  11   5       43.59       81.34     65.10 o 
  17  11   5       11.84      -66.28     66.28 o 
  19  11   5     3224.79     3212.06    126.99 o 
  21  11   5      302.20      335.33     50.39 o 
 -22  12   5      234.09      233.71     50.39 o 
 -20  12   5        3.97      -67.59     67.59 o 
 -18  12   5     1028.38     1042.15     81.46 o 
 -16  12   5        8.82      -62.84     62.84 o 
 -14  12   5     1002.67      988.08     78.38 o 
 -12  12   5       24.20       57.75     55.14 o 
 -10  12   5     1489.40     1389.34     79.80 o 
  -8  12   5      218.15      208.93     41.50 o 
  -6  12   5     2109.19     1830.08     85.85 o 
  -4  12   5        0.40      -34.51     51.34 o 
  -2  12   5     1122.57      965.08     74.35 o 
   0  12   5      620.46      505.31     31.94 o 
   2  12   5     2172.44     1789.53     84.19 o 
   4  12   5      158.77      183.32     39.37 o 
   6  12   5      375.68      352.05     44.58 o 
   8  12   5      831.53      713.58     51.11 o 
  10  12   5     1342.52     1150.77     79.44 o 
  12  12   5      414.89      387.50     49.80 o 
  14  12   5       13.05       61.18     65.45 o 
  16  12   5      659.72      579.83     53.12 o 
  18  12   5      687.88      550.54     55.97 o 
  20  12   5      390.20      481.29     56.80 o 
 -19  13   5       15.26       65.69     62.61 o 
 -17  13   5      405.15      378.25     50.63 o 
 -15  13   5       46.90       25.49     62.84 o 
 -13  13   5        5.15       30.59     57.27 o 
 -11  13   5       31.25      127.23     41.38 o 
  -9  13   5     1424.87     1547.16     87.15 o 
  -7  13   5        3.35      -58.58     58.58 o 
  -5  13   5        0.22      -54.19     54.19 o 
  -3  13   5       57.74       32.02     53.83 o 
  -1  13   5     2531.47     2668.16    102.69 o 
   1  13   5      104.53      151.30     40.43 o 
   3  13   5        4.39      -59.76     59.76 o 
   5  13   5      100.33      104.82     41.38 o 
   7  13   5     2462.30     2713.93    105.77 o 
   9  13   5      121.13      153.67     44.47 o 
  11  13   5       13.47       79.80     41.62 o 
  13  13   5      161.26      169.44     45.06 o 
  15  13   5     1339.69     1306.81     90.83 o 
  17  13   5       33.69       62.84     67.11 o 
 -18  14   5      382.06      389.28     53.95 o 
 -16  14   5       34.14       45.30     68.89 o 
 -14  14   5       68.43       16.72     68.65 o 
 -12  14   5       17.34       48.02     57.75 o 
 -10  14   5      495.52      517.34     52.17 o 
  -8  14   5       35.79       67.23     59.76 o 
  -6  14   5       63.44      111.58     40.55 o 
  -4  14   5       46.79       -3.32     62.84 o 
  -2  14   5      353.10      392.13     48.26 o 
   0  14   5       28.20      -19.16     44.41 o 
   2  14   5       53.41      -39.37     61.90 o 
   4  14   5       38.65       42.45     58.34 o 
   6  14   5       89.94      127.59     43.16 o 
   8  14   5       11.89       12.92     61.78 o 
  10  14   5       30.86       12.45     65.22 o 
  12  14   5        9.05       87.51     61.54 o 
  14  14   5        0.38      -35.34     65.22 o 
 -13  15   5      174.16       52.41     68.54 o 
 -11  15   5        8.92       27.75     68.06 o 
  -9  15   5       30.90      -71.14     71.14 o 
  -7  15   5        4.92      -16.24     60.95 o 
  -5  15   5      186.39      194.46     44.82 o 
  -3  15   5       13.79      -35.69     61.30 o 
  -1  15   5       36.57       28.93     62.73 o 
   1  15   5       50.61        9.37     63.08 o 
   3  15   5      101.09       84.19     62.61 o 
   5  15   5        7.70       81.34     44.47 o 
   7  15   5       27.84      -67.59     67.59 o 
   9  15   5       93.19       41.62     61.90 o 
  11  15   5       23.83       -6.88     69.84 o 
  -8  16   5        5.18      -71.97     71.97 o 
  -6  16   5      445.25      589.67     54.31 o 
  -4  16   5      307.22      271.65     54.19 o 
  -2  16   5      168.65       97.82     49.09 o 
   0  16   5       15.45      -26.39     40.21 o 
   2  16   5      364.87      394.02     53.95 o 
   4  16   5      348.61      447.50     52.41 o 
 -32   0   6       94.13       38.06     63.91 o 
 -30   0   6       65.22      -31.78     67.59 o 
 -28   0   6      161.76       93.44     66.05 o 
 -26   0   6       23.97       59.76     37.47 o 
 -24   0   6       22.14      -54.07     54.07 o 
 -22   0   6     1426.47     1466.41     76.72 o 
 -20   0   6      467.21      439.79     40.55 o 
 -18   0   6        9.48       29.64     47.19 o 
 -16   0   6       47.49       98.74     37.88 o 
 -14   0   6    11430.68    11251.51     98.14 o 
 -12   0   6     1146.82     1065.51     37.62 o 
 -10   0   6      228.50      212.26     17.65 o 
  -8   0   6      857.31      842.03     77.19 o 
  -6   0   6    34776.36    35223.84    314.81 o 
  -4   0   6     2434.71     2351.97     39.69 o 
  -2   0   6      575.24      437.37     24.50 o 
   0   0   6      778.68      779.15     28.08 o 
   2   0   6    34504.26    36219.34    279.66 o 
   4   0   6     2878.77     2763.19    116.68 o 
   6   0   6        0.63       44.56     23.05 o 
   8   0   6       94.98      122.27     18.77 o 
  10   0   6    12227.09    12065.38    456.16 o 
  12   0   6     1875.02     1573.94    124.27 o 
  14   0   6      135.63      149.88     35.69 o 
  16   0   6       89.71       23.71     52.88 o 
  18   0   6     1370.06     1369.06     73.87 o 
  20   0   6      565.14      520.19     43.87 o 
  22   0   6      126.43      228.97     38.66 o 
  24   0   6      282.03      348.49     46.01 o 
  26   0   6       33.55       55.26     60.95 o 
  28   0   6       53.17      -17.19     68.89 o 
 -31   1   6       43.11       66.52     66.88 o 
 -29   1   6        2.06        3.08     61.30 o 
 -27   1   6      318.16      327.50     46.84 o 
 -25   1   6      397.30      396.51     43.87 o 
 -23   1   6       95.88      120.71     36.40 o 
 -21   1   6        9.76       63.67     46.13 o 
 -19   1   6      804.12      756.15     63.56 o 
 -17   1   6      233.97      365.33     37.11 o 
 -15   1   6      241.35      214.51     22.51 o 
 -13   1   6      107.16      122.62     19.15 o 
 -11   1   6     1681.96     1680.61     40.94 o 
  -9   1   6      416.55      597.57     29.76 o 
  -7   1   6       64.88       80.54     37.47 o 
  -5   1   6      357.45      380.58     24.39 o 
  -3   1   6     1876.76     1954.11     36.72 o 
  -1   1   6     2682.59     3170.39     44.65 o 
   1   1   6      508.98      496.79     25.90 o 
   3   1   6      265.24      276.05     33.97 o 
   5   1   6      564.50      635.98     29.51 o 
   7   1   6     4656.04     4998.17     62.58 o 
   9   1   6     1528.06     1449.29     42.55 o 
  11   1   6        8.29       -8.94     49.80 o 
  13   1   6      195.39      230.39     34.98 o 
  15   1   6     3777.35     3914.62    101.03 o 
  17   1   6     1006.51      966.38     64.74 o 
  19   1   6       38.94       60.83     48.14 o 
  21   1   6      280.67      222.09     42.33 o 
  23   1   6     1948.25     1845.97     93.56 o 
  25   1   6      233.70      148.93     45.89 o 
  27   1   6      136.25      145.02     45.53 o 
  29   1   6      316.33      232.88     55.37 o 
 -32   2   6      387.59      448.69     55.26 o 
 -30   2   6      133.58      104.23     45.77 o 
 -28   2   6       27.93       55.73     64.03 o 
 -26   2   6     2417.24     2660.57    104.35 o 
 -24   2   6      553.21      579.71     46.96 o 
 -22   2   6      782.31      770.62     65.33 o 
 -20   2   6       34.05      -49.80     49.80 o 
 -18   2   6     8034.83     8554.79    139.68 o 
 -16   2   6      970.81      987.25     59.29 o 
 -14   2   6     2337.15     2192.23     51.61 o 
 -12   2   6      100.83       54.95     19.95 o 
 -10   2   6    27533.78    29708.25    264.60 o 
  -8   2   6     1313.71     1321.16     36.17 o 
  -6   2   6     2905.86     2689.21     44.98 o 
  -4   2   6     2448.14     2274.19     40.92 o 
  -2   2   6    54376.52    58884.34    354.66 o 
   0   2   6     1554.71     1520.20     35.58 o 
   2   2   6     1031.41     1279.18     34.04 o 
   4   2   6     4548.56     4327.59    121.66 o 
   6   2   6    34172.53    37361.66    314.46 o 
   8   2   6      658.08      574.63     32.85 o 
  10   2   6      204.97      211.16     60.65 o 
  12   2   6     2494.72     2172.10    124.09 o 
  14   2   6    10661.09    10962.92    153.44 o 
  16   2   6      306.24      314.34     40.08 o 
  18   2   6       10.40      -51.22     51.22 o 
  20   2   6      561.17      507.50     44.58 o 
  22   2   6     2443.45     2305.21    101.03 o 
  24   2   6      271.24      250.90     47.79 o 
  26   2   6        0.07        0.59     60.59 o 
  28   2   6       31.35       67.11     70.79 o 
 -31   3   6        4.16      -41.38     63.44 o 
 -29   3   6      151.82      168.14     46.24 o 
 -27   3   6        4.05      -34.15     63.79 o 
 -25   3   6      337.10      367.94     45.65 o 
 -23   3   6      193.63      200.04     38.18 o 
 -21   3   6      437.20      382.17     41.38 o 
 -19   3   6        1.63       50.16     32.37 o 
 -17   3   6      118.87      148.81     34.15 o 
 -15   3   6      820.64      749.60    104.82 o 
 -13   3   6     2000.92     2034.47     48.35 o 
 -11   3   6      340.23      330.35     21.12 o 
  -9   3   6       13.45       -7.66     24.55 o 
  -7   3   6     1164.91     1134.02     34.50 o 
  -5   3   6     6376.99     6769.73     66.06 o 
  -3   3   6     1637.60     1660.38     41.20 o 
  -1   3   6      132.95      128.60     23.30 o 
   1   3   6      280.77      293.97     19.86 o 
   3   3   6     6100.13     6041.04     99.72 o 
   5   3   6     1166.92     1228.27     50.22 o 
   7   3   6      111.55      125.15     22.35 o 
   9   3   6        2.36      -23.36     29.08 o 
  11   3   6     1363.79     1155.72     44.90 o 
  13   3   6      376.96      440.27     38.18 o 
  15   3   6       13.60       53.95     34.15 o 
  17   3   6        0.97      -15.18     47.67 o 
  19   3   6       43.42      -37.11     54.78 o 
  21   3   6       88.19      118.22     40.08 o 
  23   3   6        4.87       66.88     59.05 o 
  25   3   6        5.25       85.02     58.34 o 
  27   3   6       37.15       53.12     66.52 o 
  29   3   6       22.05       21.82     69.60 o 
 -30   4   6        4.98       39.84     45.53 o 
 -28   4   6     1804.85     1757.04     99.60 o 
 -26   4   6      820.51      778.09     53.95 o 
 -24   4   6      217.75      169.92     43.52 o 
 -22   4   6       12.77      -40.43     54.07 o 
 -20   4   6     2124.21     2105.17     84.19 o 
 -18   4   6     3551.73     4029.28    104.82 o 
 -16   4   6      367.36      398.17     36.88 o 
 -14   4   6      721.56      866.34     43.05 o 
 -12   4   6     1165.09     1117.30     52.23 o 
 -10   4   6    12471.22    14204.06    383.29 o 
  -8   4   6      981.78     1016.13     37.10 o 
  -6   4   6     6887.94     8444.41     78.06 o 
  -4   4   6        1.13       81.58     51.70 o 
  -2   4   6    22803.49    26681.07    305.80 o 
   0   4   6     2470.52     2424.94     45.57 o 
   2   4   6    15815.21    17722.17    125.18 o 
   4   4   6      777.74      864.55     35.65 o 
   6   4   6    13737.99    15518.24    109.38 o 
   8   4   6     2046.77     1949.93     57.15 o 
  10   4   6    10926.03    11997.21    211.60 o 
  12   4   6      702.07      657.14     60.59 o 
  14   4   6     4253.26     4565.12    108.73 o 
  16   4   6      896.07      966.50     69.01 o 
  18   4   6     4553.87     5035.74    123.32 o 
  20   4   6      229.36      246.16     41.86 o 
  22   4   6     1060.88     1089.11     82.65 o 
  24   4   6      278.06      332.72     46.84 o 
  26   4   6     1523.24     1666.21     97.47 o 
  28   4   6       45.59       31.07     69.96 o 
 -31   5   6        1.27       28.81     62.13 o 
 -29   5   6      131.50       79.33     49.09 o 
 -27   5   6      458.82      383.00     51.34 o 
 -25   5   6       42.96      -62.96     62.96 o 
 -23   5   6       69.24       96.99     39.49 o 
 -21   5   6      420.46      425.45     44.35 o 
 -19   5   6      885.46     1009.78     66.40 o 
 -17   5   6      347.04      326.08     39.96 o 
 -15   5   6      517.72      552.44     40.43 o 
 -13   5   6     1359.26     1468.90     67.35 o 
 -11   5   6      773.16      825.28     39.35 o 
  -9   5   6     2458.20     3120.58     55.84 o 
  -7   5   6     2149.73     2290.25     48.71 o 
  -5   5   6     4576.22     4848.42     63.05 o 
  -3   5   6       39.98      115.02     40.20 o 
  -1   5   6     7171.35     8708.39    183.91 o 
   1   5   6     3201.99     3442.22     55.30 o 
   3   5   6     5931.44     5813.75     69.08 o 
   5   5   6       92.82       52.26     27.63 o 
   7   5   6     8387.87     9347.58     91.26 o 
   9   5   6     2344.86     2532.69     56.30 o 
  11   5   6     2571.28     2440.74     82.17 o 
  13   5   6      145.52      146.20     37.94 o 
  15   5   6     4876.40     4999.45    114.31 o 
  17   5   6     1277.09     1345.46     76.84 o 
  19   5   6      649.87      661.29     48.50 o 
  21   5   6       10.45       69.60     40.08 o 
  23   5   6     1767.44     1588.30     94.39 o 
  25   5   6      669.18      569.51     55.61 o 
  27   5   6       83.51      160.43     50.63 o 
 -30   6   6      275.70      323.95     54.43 o 
 -28   6   6       43.53      119.64     44.70 o 
 -26   6   6      108.05      128.06     43.16 o 
 -24   6   6      226.92      236.20     43.28 o 
 -22   6   6     1142.87     1221.91     78.97 o 
 -20   6   6      129.39       96.16     38.66 o 
 -18   6   6      127.89       44.23     53.95 o 
 -16   6   6      573.43      569.39     41.62 o 
 -14   6   6     3458.98     3664.42     97.59 o 
 -12   6   6      236.01      233.83     35.93 o 
 -10   6   6       75.67       50.76     32.19 o 
  -8   6   6      672.14      677.64     48.02 o 
  -6   6   6     5574.68     5679.94     77.96 o 
  -4   6   6      212.74      189.88     20.91 o 
  -2   6   6        0.99        6.57     31.96 o 
   0   6   6       76.08       95.98     20.41 o 
   2   6   6     3645.88     3918.27     61.19 o 
   4   6   6      104.45      104.15     21.41 o 
   6   6   6      235.86      236.64     31.48 o 
   8   6   6      122.78      127.70     33.20 o 
  10   6   6     1007.28     1226.65     64.27 o 
  12   6   6       82.28      118.81     35.93 o 
  14   6   6      259.50      294.42     38.54 o 
  16   6   6      346.40      315.65     42.57 o 
  18   6   6       96.93       96.05     41.15 o 
  20   6   6       87.70       77.55     63.44 o 
  22   6   6       84.33      172.41     43.04 o 
  24   6   6      259.58      289.32     47.55 o 
  26   6   6        0.10       48.38     65.93 o 
 -29   7   6      911.15      918.00     87.98 o 
 -27   7   6      123.95       95.33     49.33 o 
 -25   7   6      550.75      507.62     52.41 o 
 -23   7   6      117.88       55.85     59.41 o 
 -21   7   6     2170.48     2123.79     90.83 o 
 -19   7   6      617.43      641.61     46.72 o 
 -17   7   6     2158.74     2152.84     86.44 o 
 -15   7   6      118.55      171.70     36.17 o 
 -13   7   6     5084.03     4997.44    111.58 o 
 -11   7   6     1975.51     1829.25     73.87 o 
  -9   7   6     5402.35     5427.03    108.38 o 
  -7   7   6       52.14       63.81     26.69 o 
  -5   7   6     6717.21     6541.95     91.84 o 
  -3   7   6     3393.03     3174.05     82.05 o 
  -1   7   6     6584.42     6537.62     78.52 o 
   1   7   6      190.01      208.72     25.73 o 
   3   7   6     3856.23     3867.62     85.49 o 
   5   7   6     3077.41     2867.60     85.14 o 
   7   7   6     4263.96     3839.92     99.01 o 
   9   7   6     1339.99     1370.84     71.26 o 
  11   7   6      894.22      965.08     67.11 o 
  13   7   6     1179.18     1128.71     69.01 o 
  15   7   6     1810.43     1880.24     84.90 o 
  17   7   6     2056.84     2076.95     89.17 o 
  19   7   6       24.84      -48.14     61.66 o 
  21   7   6      326.90      354.54     49.80 o 
  23   7   6      609.80      620.86     55.85 o 
  25   7   6     1643.97     1716.25     99.37 o 
 -28   8   6      972.47     1000.65     94.62 o 
 -26   8   6     5159.77     5271.46    154.03 o 
 -24   8   6      220.42      196.00     46.96 o 
 -22   8   6     4057.97     3993.94    126.04 o 
 -20   8   6     1852.26     1933.59     90.59 o 
 -18   8   6    12000.49    12336.01    189.24 o 
 -16   8   6      754.82      891.09     66.52 o 
 -14   8   6     8346.65     8959.84    150.35 o 
 -12   8   6     2520.14     2435.76     89.76 o 
 -10   8   6    19095.85    18850.96    202.05 o 
  -8   8   6      714.76      620.97     62.01 o 
  -6   8   6    11853.81    12660.19    161.02 o 
  -4   8   6     1956.82     1837.67     75.06 o 
  -2   8   6    17417.43    16673.94    179.40 o 
   0   8   6        0.14       41.40     55.85 o 
   2   8   6     9904.68    10506.76    146.20 o 
   4   8   6      527.44      474.42     41.50 o 
   6   8   6     8250.53     7889.94    133.75 o 
   8   8   6      946.76      792.79     64.98 o 
  10   8   6     5065.03     5625.53    122.61 o 
  12   8   6        4.69       96.99     33.91 o 
  14   8   6     2536.55     2688.79     97.94 o 
  16   8   6     1835.31     1899.56     90.24 o 
  18   8   6     2100.10     2391.17    101.97 o 
  20   8   6       55.64       23.36     66.28 o 
  22   8   6      708.32      713.34     58.58 o 
  24   8   6     1545.71     1658.50     98.06 o 
 -27   9   6     1378.90     1203.17    101.26 o 
 -25   9   6      506.78      498.84     54.31 o 
 -23   9   6      832.69      932.83     81.70 o 
 -21   9   6     2490.18     2548.64    108.97 o 
 -19   9   6     2263.11     2256.12    103.04 o 
 -17   9   6      926.18      979.42     76.60 o 
 -15   9   6     1242.88     1354.95     76.36 o 
 -13   9   6     1657.59     1642.85     80.99 o 
 -11   9   6     2180.91     1942.96     81.58 o 
  -9   9   6     1266.61     1196.53     67.71 o 
  -7   9   6      937.69     1017.96     67.23 o 
  -5   9   6      104.48       49.45     49.92 o 
  -3   9   6     1062.74      949.31     65.93 o 
  -1   9   6     1050.17      811.29     64.03 o 
   1   9   6      124.45      135.77     36.76 o 
   3   9   6      348.94      348.85     40.08 o 
   5   9   6      450.98      398.05     41.26 o 
   7   9   6      590.02      656.90     60.47 o 
   9   9   6       55.74      -24.66     52.17 o 
  11   9   6      619.22      745.83     66.28 o 
  13   9   6      277.93      283.39     43.64 o 
  15   9   6      234.00      193.63     44.82 o 
  17   9   6      248.62      176.20     46.36 o 
  19   9   6      409.57      588.37     49.68 o 
  21   9   6      282.83      359.04     48.26 o 
  23   9   6       50.67      -44.35     72.09 o 
 -26  10   6      247.21      285.17     52.17 o 
 -24  10   6        0.73      -66.64     66.64 o 
 -22  10   6      131.05      -40.67     67.94 o 
 -20  10   6      816.58      838.80     82.88 o 
 -18  10   6      467.86      432.09     49.80 o 
 -16  10   6        1.08      -10.67     55.73 o 
 -14  10   6      872.43      858.24     70.20 o 
 -12  10   6      424.13      343.27     42.33 o 
 -10  10   6      850.05      959.50     67.94 o 
  -8  10   6        8.96       33.68     48.02 o 
  -6  10   6     3363.34     3488.46     99.37 o 
  -4  10   6       10.11        8.30     49.45 o 
  -2  10   6     1193.56     1181.00     69.01 o 
   0  10   6      202.30      158.55     27.28 o 
   2  10   6     6627.18     6698.98    133.16 o 
   4  10   6      178.35      135.65     38.66 o 
   6  10   6      993.98      829.78     69.13 o 
   8  10   6      544.46      498.72     45.18 o 
  10  10   6     7110.95     7163.68    148.34 o 
  12  10   6      434.48      412.28     46.72 o 
  14  10   6      543.31      645.64     50.28 o 
  16  10   6      589.64      690.70     53.36 o 
  18  10   6     5076.00     5219.53    144.90 o 
  20  10   6      438.24      411.57     55.37 o 
  22  10   6      217.00      201.10     53.24 o 
 -23  11   6      179.77      177.98     49.33 o 
 -21  11   6       38.90       74.23     46.01 o 
 -19  11   6       34.10       39.72     64.27 o 
 -17  11   6      252.16      203.36     48.62 o 
 -15  11   6      496.18      553.15     49.68 o 
 -13  11   6      225.04      275.69     42.69 o 
 -11  11   6       65.41      154.50     38.89 o 
  -9  11   6      200.08      167.66     39.72 o 
  -7  11   6      433.36      421.06     43.52 o 
  -5  11   6      647.83      846.62     66.76 o 
  -3  11   6       19.15       16.72     50.51 o 
  -1  11   6        3.06      -23.24     49.21 o 
   1  11   6       24.52       18.85     53.12 o 
   3  11   6      568.14      692.24     66.76 o 
   5  11   6      108.84       60.71     39.60 o 
   7  11   6      566.69      605.68     45.41 o 
   9  11   6      151.54      124.74     42.09 o 
  11  11   6       69.36      126.52     42.92 o 
  13  11   6      702.01      727.34     71.50 o 
  15  11   6     1530.22     1528.31     95.81 o 
  17  11   6      392.59      346.47     53.12 o 
  19  11   6       41.85       89.17     48.02 o 
  21  11   6     1259.71     1497.60     97.11 o 
 -22  12   6       86.78      150.12     49.09 o 
 -20  12   6       73.92       74.11     60.71 o 
 -18  12   6      582.65      615.28     53.95 o 
 -16  12   6       26.52       55.14     63.79 o 
 -14  12   6       63.25      -41.50     66.28 o 
 -12  12   6       85.75       47.79     58.69 o 
 -10  12   6      449.44      440.86     44.94 o 
  -8  12   6        4.84       34.39     53.48 o 
  -6  12   6       12.70      -28.46     55.73 o 
  -4  12   6       17.95       23.83     53.24 o 
  -2  12   6       69.73       55.73     55.37 o 
   0  12   6        7.89        7.08     42.45 o 
   2  12   6        0.84      -56.92     56.92 o 
   4  12   6        6.51       -7.94     52.77 o 
   6  12   6       18.81       72.57     56.09 o 
   8  12   6       52.84       83.83     39.49 o 
  10  12   6        7.59       46.60     57.03 o 
  12  12   6       28.63       54.66     62.25 o 
  14  12   6       83.89      121.89     45.06 o 
  16  12   6       65.05      -32.73     68.18 o 
  18  12   6        9.65       10.55     64.27 o 
 -19  13   6      100.59       73.63     48.38 o 
 -17  13   6      479.74      470.62     51.94 o 
 -15  13   6      186.70      157.82     49.33 o 
 -13  13   6        4.35       60.47     40.43 o 
 -11  13   6      215.24      208.10     42.92 o 
  -9  13   6     1441.74     1447.68     88.93 o 
  -7  13   6      190.25      193.87     43.04 o 
  -5  13   6       23.48      -20.16     57.51 o 
  -3  13   6      277.99      280.07     44.47 o 
  -1  13   6     1882.99     1914.38     93.08 o 
   1  13   6       28.70      -62.37     62.37 o 
   3  13   6       73.57      144.54     42.09 o 
   5  13   6      189.03      207.86     41.86 o 
   7  13   6     1199.39     1179.46     84.54 o 
   9  13   6       34.98       46.01     58.10 o 
  11  13   6      137.18      116.20     48.14 o 
  13  13   6       46.31       56.68     63.32 o 
  15  13   6      375.22      311.50     53.24 o 
 -16  14   6      104.22      183.32     47.90 o 
 -14  14   6      440.35      532.87     55.73 o 
 -12  14   6       67.02      185.21     44.82 o 
 -10  14   6      689.09      607.58     55.61 o 
  -8  14   6        3.79       76.12     63.08 o 
  -6  14   6      141.01      286.00     43.99 o 
  -4  14   6       66.96       24.54     62.49 o 
  -2  14   6      666.46      847.69     74.46 o 
   0  14   6       13.91      -16.64     42.06 o 
   2  14   6       57.22      129.13     42.69 o 
   4  14   6       49.65       93.08     64.98 o 
   6  14   6      596.13      527.54     53.83 o 
   8  14   6       36.55       -5.93     64.39 o 
  10  14   6       94.50      158.18     44.23 o 
  12  14   6       25.84       20.99     63.44 o 
 -11  15   6       17.38      -35.45     62.96 o 
  -9  15   6       76.63       96.64     46.72 o 
  -7  15   6        0.00      -68.42     68.42 o 
  -5  15   6       20.27       36.76     61.66 o 
  -3  15   6        5.12       36.76     63.32 o 
  -1  15   6      303.13      228.97     51.34 o 
   1  15   6        1.43      -33.20     61.78 o 
   3  15   6        2.41      -62.73     62.73 o 
   5  15   6        5.58       17.79     64.74 o 
   7  15   6      646.54      660.93     57.15 o 
   9  15   6        4.00      -24.66     67.23 o 
  -4  16   6       22.73      -43.28     67.82 o 
  -2  16   6      250.22      167.19     52.29 o 
   0  16   6       19.28       20.44     48.19 o 
 -31   1   7       21.36       75.53     45.65 o 
 -29   1   7      126.04       44.58     65.33 o 
 -27   1   7       11.97      -28.58     57.15 o 
 -25   1   7      365.30      461.37     45.41 o 
 -23   1   7       96.03       93.08     36.28 o 
 -21   1   7       43.48       71.26     36.28 o 
 -19   1   7      102.31      108.50     34.39 o 
 -17   1   7     1043.92     1212.42     66.40 o 
 -15   1   7      406.44      319.80     35.69 o 
 -13   1   7        5.79        9.66     27.91 o 
 -11   1   7      318.84      304.88     34.03 o 
  -9   1   7     2882.40     2998.37     56.98 o 
  -7   1   7      499.73      482.51     27.31 o 
  -5   1   7       48.40       17.36     23.33 o 
  -3   1   7      842.28      940.78     32.32 o 
  -1   1   7     2574.65     3162.15    105.18 o 
   1   1   7       45.72       64.81     19.61 o 
   3   1   7       38.80       38.72     25.53 o 
   5   1   7     2185.89     2351.45     59.35 o 
   7   1   7     1342.37     1805.38     45.82 o 
   9   1   7       45.80       61.02     24.77 o 
  11   1   7      391.35      436.83     39.72 o 
  13   1   7     2066.94     2183.43     81.82 o 
  15   1   7      387.46      455.56     42.33 o 
  17   1   7      180.22      160.55     37.47 o 
  19   1   7      653.18      713.46     65.10 o 
  21   1   7     1233.67     1197.13     82.17 o 
  23   1   7       92.93       89.17     43.75 o 
  25   1   7      104.66       52.29     66.05 o 
  27   1   7      545.89      563.82     56.92 o 
 -32   2   7      700.36      741.09     59.64 o 
 -30   2   7      410.32      358.09     53.60 o 
 -28   2   7       12.82        6.05     61.07 o 
 -26   2   7      380.19      323.83     49.21 o 
 -24   2   7     1226.64     1131.79     77.19 o 
 -22   2   7      339.21      327.62     41.38 o 
 -20   2   7      188.62      191.85     36.17 o 
 -18   2   7     2277.36     2617.89     88.46 o 
 -16   2   7     1605.80     1565.89     69.13 o 
 -14   2   7      942.91     1258.18    101.56 o 
 -12   2   7      843.37      882.35     38.27 o 
 -10   2   7     6938.37     8647.74     83.88 o 
  -8   2   7      752.17      718.82     34.38 o 
  -6   2   7     4894.59     6158.35     67.16 o 
  -4   2   7      513.63      475.87     31.48 o 
  -2   2   7    10467.53    12937.75     92.10 o 
   0   2   7       55.68       76.52     22.77 o 
   2   2   7    12248.00    15045.93    101.37 o 
   4   2   7        6.80       56.21     20.00 o 
   6   2   7     7360.81     8530.67     83.72 o 
   8   2   7     1328.27     1301.53     45.02 o 
  10   2   7    11490.58    13101.57    249.78 o 
  12   2   7      191.07      148.22     37.47 o 
  14   2   7     3345.13     3758.69     99.48 o 
  16   2   7     1543.16     1652.57     78.50 o 
  18   2   7     5283.24     5566.83    129.96 o 
  20   2   7      201.64      166.60     40.55 o 
  22   2   7     1323.64     1311.91     85.61 o 
  24   2   7      863.10      887.06     80.63 o 
  26   2   7     1664.92     1774.59    103.99 o 
  28   2   7      135.40      161.85     50.28 o 
 -31   3   7        4.66       73.04     66.28 o 
 -29   3   7      206.66      261.34     48.50 o 
 -27   3   7      824.20      834.76     78.14 o 
 -25   3   7      227.80      210.35     44.70 o 
 -23   3   7       93.27      151.66     38.42 o 
 -21   3   7      823.34      902.11     68.77 o 
 -19   3   7      633.92      656.78     60.00 o 
 -17   3   7        2.33        8.06     46.36 o 
 -15   3   7      875.54     1005.04     59.64 o 
 -13   3   7     2621.44     2541.36     63.91 o 
 -11   3   7      128.43      106.33     34.09 o 
  -9   3   7     1101.35     1248.12     71.92 o 
  -7   3   7     3717.89     3761.62     56.89 o 
  -5   3   7     4294.92     4365.33     59.19 o 
  -3   3   7       30.58       83.65     27.15 o 
  -1   3   7     3702.84     3571.77     53.83 o 
   1   3   7     5441.92     5145.77     71.32 o 
   3   3   7     3354.76     3193.16     53.01 o 
   5   3   7      322.81      351.08     22.17 o 
   7   3   7     1814.43     1559.21     44.72 o 
   9   3   7     2486.78     2399.68     53.79 o 
  11   3   7     1075.47     1034.09     64.27 o 
  13   3   7      210.47      212.01     37.59 o 
  15   3   7      223.99      216.52     37.11 o 
  17   3   7      440.75      372.32     44.47 o 
  19   3   7      203.42      144.42     42.45 o 
  21   3   7      117.70      171.10     42.81 o 
  23   3   7        5.33      -67.71     67.71 o 
  25   3   7        7.07       44.58     64.50 o 
  27   3   7       38.62       -6.88     68.06 o 
 -30   4   7        1.99       27.86     65.22 o 
 -28   4   7       49.90       82.17     61.30 o 
 -26   4   7       18.46      -60.12     60.12 o 
 -24   4   7     1116.92     1144.60     79.44 o 
 -22   4   7       15.58      -54.90     54.90 o 
 -20   4   7       20.38       45.30     49.09 o 
 -18   4   7       79.98       20.99     50.16 o 
 -16   4   7     1190.93     1021.28     66.16 o 
 -14   4   7      115.28       51.11     50.51 o 
 -12   4   7        0.16       61.86     27.45 o 
 -10   4   7     1670.98     1893.61     48.38 o 
  -8   4   7      383.54      316.62     22.39 o 
  -6   4   7      890.13     1223.26     38.74 o 
  -4   4   7       20.63       46.40     31.36 o 
  -2   4   7     5707.92     6774.57     73.03 o 
   0   4   7      103.03       83.95     22.62 o 
   2   4   7     1471.35     1794.97    105.65 o 
   4   4   7       40.19        7.05     41.32 o 
   6   4   7     5873.38     6556.39     78.35 o 
   8   4   7      571.20      601.40     38.11 o 
  10   4   7      706.93      795.40     60.83 o 
  12   4   7        3.95        6.28     45.18 o 
  14   4   7     2856.94     3085.54     93.08 o 
  16   4   7      540.58      527.77     43.75 o 
  18   4   7      272.91      256.60     43.87 o 
  20   4   7       14.33       52.88     56.92 o 
  22   4   7     1144.85     1096.81     80.99 o 
  24   4   7      383.34      308.65     50.87 o 
  26   4   7       88.54        2.61     70.91 o 
 -29   5   7       29.52       50.04     61.78 o 
 -27   5   7       11.94        8.66     65.81 o 
 -25   5   7       15.61       29.05     57.03 o 
 -23   5   7      155.83      159.25     41.38 o 
 -21   5   7      147.58      196.95     38.77 o 
 -19   5   7        0.50      -39.01     48.73 o 
 -17   5   7       19.18       54.90     46.36 o 
 -15   5   7      276.86      291.46     38.42 o 
 -13   5   7      286.90      318.49     36.52 o 
 -11   5   7        0.24      -44.70     44.70 o 
  -9   5   7       47.30       -2.61     30.68 o 
  -7   5   7       63.98       75.94     24.43 o 
  -5   5   7       80.80      110.31     20.57 o 
  -3   5   7       74.84       98.39     34.74 o 
  -1   5   7      143.96      204.16     20.67 o 
   1   5   7      188.57      202.53     21.97 o 
   3   5   7      118.75      135.80     21.21 o 
   5   5   7      551.94      560.07     37.77 o 
   7   5   7      507.23      542.36     39.25 o 
   9   5   7      743.82      772.75     59.52 o 
  11   5   7      344.95      414.18     39.25 o 
  13   5   7      708.81      854.92     66.40 o 
  15   5   7      668.34      659.87     62.37 o 
  17   5   7      533.72      659.75     64.39 o 
  19   5   7      204.42      225.88     44.23 o 
  21   5   7      431.39      420.35     48.38 o 
  23   5   7      499.64      419.52     52.65 o 
  25   5   7      215.78       76.72     69.25 o 
  27   5   7       70.16        3.56     77.90 o 
 -30   6   7       87.53       46.96     70.91 o 
 -28   6   7      275.06      216.40     48.50 o 
 -26   6   7      116.95       75.41     46.36 o 
 -24   6   7        3.96       29.05     56.44 o 
 -22   6   7      137.95      152.72     43.87 o 
 -20   6   7      246.87      214.03     40.55 o 
 -18   6   7      917.18     1091.60     69.84 o 
 -16   6   7       10.89      -23.83     48.50 o 
 -14   6   7       74.43        9.72     51.34 o 
 -12   6   7       63.90      -21.11     49.21 o 
 -10   6   7     3194.51     3554.98     92.49 o 
  -8   6   7       45.28       53.24     43.87 o 
  -6   6   7       47.52       94.06     33.56 o 
  -4   6   7        1.86      -12.92     29.85 o 
  -2   6   7     4374.20     4630.48     68.50 o 
   0   6   7        2.25       17.10     31.42 o 
   2   6   7      226.90      191.04     23.51 o 
   4   6   7        2.81       49.68     46.72 o 
   6   6   7     2239.72     2314.10     80.27 o 
   8   6   7       89.52       58.81     34.03 o 
  10   6   7       48.74       74.46     34.74 o 
  12   6   7        2.47      -38.66     50.87 o 
  14   6   7      410.92      458.88     41.98 o 
  16   6   7      116.77       76.36     52.77 o 
  18   6   7        1.73      -15.89     57.15 o 
  20   6   7        0.17      -50.51     60.35 o 
  22   6   7        6.38      -61.78     62.84 o 
  24   6   7       45.96       49.92     64.50 o 
  26   6   7        0.69      -21.11     69.25 o 
 -29   7   7      485.43      573.31     55.61 o 
 -27   7   7       74.92      124.74     46.72 o 
 -25   7   7      300.39      255.17     49.21 o 
 -23   7   7      670.74      722.71     53.36 o 
 -21   7   7     1417.66     1370.36     85.85 o 
 -19   7   7      569.01      529.08     47.67 o 
 -17   7   7      288.56      301.77     39.60 o 
 -15   7   7     1864.00     1880.35     81.58 o 
 -13   7   7     3773.07     3573.83     98.18 o 
 -11   7   7     2009.58     1842.17     78.97 o 
  -9   7   7      405.44      414.42     37.94 o 
  -7   7   7     3164.35     3025.78     86.68 o 
  -5   7   7     7828.77     6960.20    120.00 o 
  -3   7   7     3927.49     3470.56     92.73 o 
  -1   7   7      852.14      822.79     58.58 o 
   1   7   7     2859.21     2730.89     82.29 o 
   3   7   7     9489.48     9151.46    138.97 o 
   5   7   7     3593.58     3280.60     93.67 o 
   7   7   7     1259.99     1152.43     71.03 o 
   9   7   7     1684.62     1588.19     76.60 o 
  11   7   7     6638.27     6625.47    133.40 o 
  13   7   7     1782.70     1737.95     82.41 o 
  15   7   7     1332.37     1308.47     81.58 o 
  17   7   7      983.48      848.87     82.76 o 
  19   7   7     3078.19     3312.73    118.34 o 
  21   7   7      576.03      645.99     53.60 o 
  23   7   7     1118.06     1186.69     92.49 o 
  25   7   7      627.68      575.44     59.88 o 
 -28   8   7       25.30      -76.01     76.01 o 
 -26   8   7        0.45       20.16     67.11 o 
 -24   8   7        1.04       32.02     65.22 o 
 -22   8   7    14379.45    14679.64    224.46 o 
 -20   8   7       10.00       66.05     62.84 o 
 -18   8   7        1.25      -59.05     59.05 o 
 -16   8   7       11.43      -12.45     54.90 o 
 -14   8   7    25977.10    26358.74    363.43 o 
 -12   8   7        0.70       49.33     37.23 o 
 -10   8   7       25.29      -43.28     52.41 o 
  -8   8   7       24.23      -10.43     53.60 o 
  -6   8   7    38124.04    37317.15    392.01 o 
  -4   8   7        6.84      121.66     37.00 o 
  -2   8   7       29.55       22.05     52.77 o 
   0   8   7       62.31      140.03     53.06 o 
   2   8   7    35416.73    34199.60    375.05 o 
   4   8   7      106.19      190.43     39.13 o 
   6   8   7        3.87        6.52     52.05 o 
   8   8   7       38.96       99.84     37.71 o 
  10   8   7    20164.53    20682.47    228.73 o 
  12   8   7      195.38      218.41     42.69 o 
  14   8   7        9.11       45.65     57.27 o 
  16   8   7        1.10       55.02     59.29 o 
  18   8   7     8977.25     9504.22    181.54 o 
  20   8   7      251.90       76.84     77.07 o 
  22   8   7       45.10       76.48     64.62 o 
  24   8   7       26.05       32.37     72.09 o 
 -25   9   7        1.65       -0.36     64.27 o 
 -23   9   7     1494.84     1522.14     93.67 o 
 -21   9   7       57.04       38.18     43.64 o 
 -19   9   7      339.33      300.23     45.89 o 
 -17   9   7      186.06      175.02     41.50 o 
 -15   9   7     2806.97     2913.49     99.84 o 
 -13   9   7      104.20       98.89     37.59 o 
 -11   9   7       26.33       58.10     36.28 o 
  -9   9   7      605.00      626.31     62.13 o 
  -7   9   7     2784.34     2740.49     91.90 o 
  -5   9   7      485.40      593.82     58.46 o 
  -3   9   7      241.66      309.72     38.89 o 
  -1   9   7      707.84      639.47     59.41 o 
   1   9   7     1046.89      995.43     66.52 o 
   3   9   7     1159.42     1243.13     72.45 o 
   5   9   7      910.77     1024.48     68.77 o 
   7   9   7      294.45      342.80     39.13 o 
   9   9   7       88.17      152.37     37.11 o 
  11   9   7     1108.70     1172.46     78.02 o 
  13   9   7      879.66      971.01     73.75 o 
  15   9   7       20.93       77.90     60.71 o 
  17   9   7        1.01      -66.05     66.05 o 
  19   9   7      481.81      539.28     53.60 o 
  21   9   7      451.60      425.56     58.10 o 
  23   9   7       19.54      -28.34     73.40 o 
 -24  10   7      620.71      512.95     57.86 o 
 -22  10   7       23.69       80.63     62.84 o 
 -20  10   7        1.49      -42.92     62.73 o 
 -18  10   7     5603.81     5723.94    145.25 o 
 -16  10   7      543.41      526.00     50.04 o 
 -14  10   7        1.62       69.72     38.77 o 
 -12  10   7       12.43       76.84     37.94 o 
 -10  10   7    12783.29    12868.89    187.35 o 
  -8  10   7      206.67      266.32     39.72 o 
  -6  10   7       71.83      157.47     36.76 o 
  -4  10   7        0.01       70.20     36.52 o 
  -2  10   7    17401.80    17347.68    206.56 o 
   0  10   7       17.00       60.95     28.89 o 
   2  10   7      193.28      246.75     40.43 o 
   4  10   7      131.67      136.72     39.96 o 
   6  10   7    12341.22    12736.44    185.45 o 
   8  10   7        9.93       50.16     52.65 o 
  10  10   7      108.36       73.63     61.07 o 
  12  10   7      642.97      534.65     51.70 o 
  14  10   7     4802.73     5037.64    138.85 o 
  16  10   7       65.69       51.94     68.54 o 
  18  10   7       40.26       25.61     64.15 o 
  20  10   7      957.00      916.94     88.69 o 
 -23  11   7       11.20       20.63     66.05 o 
 -21  11   7       18.21       60.35     63.08 o 
 -19  11   7       15.60       44.82     61.90 o 
 -17  11   7      144.80       76.01     65.45 o 
 -15  11   7       91.62      193.75     40.43 o 
 -13  11   7      116.49      152.37     42.33 o 
 -11  11   7       71.74      130.55     40.08 o 
  -9  11   7      666.73      712.99     65.22 o 
  -7  11   7      300.53      303.31     42.21 o 
  -5  11   7      179.94      250.43     41.15 o 
  -3  11   7      170.28      170.63     41.15 o 
  -1  11   7     1245.14     1233.89     77.19 o 
   1  11   7      284.31      257.66     40.32 o 
   3  11   7      116.66      141.10     38.89 o 
   5  11   7      248.41      225.41     43.04 o 
   7  11   7      819.59      761.37     73.99 o 
   9  11   7       19.74        0.24     55.73 o 
  11  11   7       61.27      -22.65     62.84 o 
  13  11   7      254.41      199.21     50.63 o 
  15  11   7      162.25      215.57     46.84 o 
  17  11   7       97.77       86.68     67.59 o 
  19  11   7       58.47      138.73     48.97 o 
 -20  12   7       18.66       72.92     60.95 o 
 -18  12   7       26.12      -42.57     68.65 o 
 -16  12   7       46.23      -34.39     63.08 o 
 -14  12   7        2.58       76.24     58.69 o 
 -12  12   7       30.65       35.10     60.12 o 
 -10  12   7      104.69       59.17     58.58 o 
  -8  12   7       50.13      160.91     38.66 o 
  -6  12   7       30.77       30.59     55.73 o 
  -4  12   7       20.63       56.32     56.20 o 
  -2  12   7      106.91      128.53     38.89 o 
   0  12   7       15.62      -41.34     41.34 o 
   2  12   7      223.70      173.47     41.98 o 
   4  12   7        2.86      -41.62     56.09 o 
   6  12   7       30.27       41.98     55.02 o 
   8  12   7        0.74       52.65     55.97 o 
  10  12   7      369.77      362.24     48.85 o 
  12  12   7        1.31      -21.82     63.56 o 
  14  12   7        1.58        3.56     63.08 o 
  16  12   7       20.06       21.11     45.89 o 
 -17  13   7       56.50       34.86     68.65 o 
 -15  13   7      139.26      158.06     46.72 o 
 -13  13   7      269.72      342.09     49.80 o 
 -11  13   7       49.93       52.41     58.10 o 
  -9  13   7       47.19      138.61     42.45 o 
  -7  13   7      188.94      227.31     45.77 o 
  -5  13   7      355.47      339.36     49.68 o 
  -3  13   7       63.38       23.36     63.67 o 
  -1  13   7        0.00       -5.81     59.29 o 
   1  13   7      160.75      173.00     45.30 o 
   3  13   7      273.49      298.45     48.38 o 
   5  13   7        3.78       51.82     55.02 o 
   7  13   7       87.89       83.71     63.56 o 
   9  13   7       93.31       70.55     67.82 o 
  11  13   7      113.76      126.28     49.33 o 
  13  13   7       28.28       72.69     46.24 o 
  15  13   7      261.03      210.71     54.78 o 
 -14  14   7       13.46       34.74     68.65 o 
 -12  14   7      116.44      186.75     47.43 o 
 -10  14   7      604.26      639.47     53.71 o 
  -8  14   7        7.40       41.62     65.45 o 
  -6  14   7       14.19        6.40     60.47 o 
  -4  14   7       10.64        6.64     63.32 o 
  -2  14   7      755.57      785.44     74.58 o 
   0  14   7       39.94       81.45     30.77 o 
   2  14   7       18.62       70.43     61.66 o 
   4  14   7        6.83       56.56     44.94 o 
   6  14   7      382.31      344.93     50.75 o 
   8  14   7       75.59       87.75     47.07 o 
  10  14   7        8.98      -38.77     66.05 o 
  -9  15   7      147.84       41.86     69.60 o 
  -7  15   7      908.90     1112.70     93.32 o 
  -5  15   7     1627.57     1583.80     99.84 o 
  -3  15   7      191.99      209.64     51.46 o 
  -1  15   7       83.84      116.91     46.84 o 
   1  15   7      988.50     1075.83     93.20 o 
   3  15   7     1180.05     1181.00     91.30 o 
   5  15   7       57.11       27.63     67.47 o 
 -30   0   8      817.26      728.28     62.49 o 
 -28   0   8      956.01      952.51     83.36 o 
 -26   0   8      325.53      223.63     47.79 o 
 -24   0   8       22.34       29.05     55.49 o 
 -22   0   8      815.64      899.03     71.14 o 
 -20   0   8     1094.70     1125.51     70.67 o 
 -18   0   8      102.16      100.55     36.17 o 
 -16   0   8        0.11       28.10     44.70 o 
 -14   0   8      475.63      547.58     52.41 o 
 -12   0   8      482.69      439.93     42.45 o 
 -10   0   8        8.86      -28.59     28.59 o 
  -8   0   8       23.03       52.81     27.03 o 
  -6   0   8      140.73      211.48     19.87 o 
  -4   0   8        4.81        8.80     25.11 o 
  -2   0   8       37.58       41.33     23.30 o 
   0   0   8        0.84       -7.70     24.62 o 
   2   0   8      196.10      244.11     27.51 o 
   4   0   8      256.29      271.59     22.03 o 
   6   0   8      138.59      170.34     21.75 o 
   8   0   8      135.03       98.55     22.25 o 
  10   0   8      333.44      329.40     39.01 o 
  12   0   8      294.67      253.87     38.66 o 
  14   0   8       33.62       40.91     35.22 o 
  16   0   8      183.31      201.10     38.42 o 
  18   0   8      270.89      211.42     42.81 o 
  20   0   8      116.04      153.91     41.03 o 
  22   0   8       23.35       40.67     58.34 o 
  24   0   8      146.76        3.56     70.31 o 
  26   0   8      119.45      124.98     48.73 o 
 -31   1   8      156.09      129.13     50.39 o 
 -29   1   8      224.49      294.30     47.07 o 
 -27   1   8        8.37       12.57     60.12 o 
 -25   1   8        2.44       16.60     54.07 o 
 -23   1   8      125.66       45.53     59.76 o 
 -21   1   8      102.04      162.09     37.35 o 
 -19   1   8       12.87        8.06     48.50 o 
 -17   1   8       51.12       81.58     32.02 o 
 -15   1   8       41.95       74.70     34.03 o 
 -13   1   8       33.37       67.71     31.19 o 
 -11   1   8       11.21       22.40     30.48 o 
  -9   1   8       26.25       37.72     26.56 o 
  -7   1   8        9.14       50.42     25.07 o 
  -5   1   8        3.80        9.15     24.82 o 
  -3   1   8       18.46       -0.03     25.36 o 
  -1   1   8       10.45       33.50     25.07 o 
   1   1   8        3.72       -8.95     31.48 o 
   3   1   8       25.20       72.85     22.25 o 
   5   1   8       18.38      -16.23     29.01 o 
   7   1   8       25.65       58.16     34.45 o 
   9   1   8       16.51      -46.72     46.72 o 
  11   1   8      187.90      266.44     36.40 o 
  13   1   8       81.13      124.98     35.81 o 
  15   1   8       13.67       63.91     34.15 o 
  17   1   8       80.45      119.05     37.47 o 
  19   1   8      431.43      400.78     45.77 o 
  21   1   8      443.18      415.48     46.72 o 
  23   1   8      137.53      150.23     46.48 o 
  25   1   8      121.71       -6.17     71.38 o 
  27   1   8      400.58      389.28     55.37 o 
 -30   2   8      676.97      610.07     58.22 o 
 -28   2   8      324.68      322.52     50.63 o 
 -26   2   8      471.29      406.12     49.09 o 
 -24   2   8       57.67       34.62     53.00 o 
 -22   2   8      595.69      661.05     46.96 o 
 -20   2   8      363.60      334.97     39.60 o 
 -18   2   8       26.19       18.97     47.19 o 
 -16   2   8        8.41       -5.57     49.45 o 
 -14   2   8      235.09      277.23     37.11 o 
 -12   2   8      190.79       94.03     34.15 o 
 -10   2   8      234.69      209.93     22.67 o 
  -8   2   8       78.53       89.48     57.63 o 
  -6   2   8      195.23      178.88     20.54 o 
  -4   2   8        5.44      -18.87     26.03 o 
  -2   2   8      297.79      449.89     34.92 o 
   0   2   8        9.60       -6.73     26.86 o 
   2   2   8      358.40      517.79     32.24 o 
   4   2   8      318.45      355.82     26.09 o 
   6   2   8      202.28      332.75     24.73 o 
   8   2   8       34.79       29.05     46.60 o 
  10   2   8      687.94      768.13     59.88 o 
  12   2   8      680.64      671.96     65.22 o 
  14   2   8       36.90      -50.99     50.99 o 
  16   2   8       39.78      -45.65     53.60 o 
  18   2   8      812.31      736.94     72.33 o 
  20   2   8      538.52      548.17     47.90 o 
  22   2   8        1.71      -47.43     64.62 o 
  24   2   8        0.19       34.98     64.74 o 
  26   2   8      544.55      502.76     54.19 o 
 -31   3   8      564.03      619.91     60.59 o 
 -29   3   8      314.77      313.04     52.29 o 
 -27   3   8      150.67      131.74     46.01 o 
 -25   3   8        9.69       -3.44     56.32 o 
 -23   3   8      118.79       42.21     56.80 o 
 -21   3   8      166.44      177.39     39.13 o 
 -19   3   8      830.95      811.05     64.86 o 
 -17   3   8      199.04      241.06     37.00 o 
 -15   3   8      312.82      309.12     37.83 o 
 -13   3   8       25.44      -31.78     44.47 o 
 -11   3   8     2147.23     1954.23     72.33 o 
  -9   3   8     1625.22     1568.02     46.87 o 
  -7   3   8     1906.52     1887.44     49.56 o 
  -5   3   8       10.90      -28.45     28.86 o 
  -3   3   8     2847.94     2639.77    111.28 o 
  -1   3   8     2582.99     2576.83     51.44 o 
   1   3   8     2141.51     2244.41     94.21 o 
   3   3   8       48.98       27.80     30.63 o 
   5   3   8     1792.22     1839.97     49.30 o 
   7   3   8     1338.36     1450.05     67.23 o 
   9   3   8      678.01      701.60     57.75 o 
  11   3   8       25.42       50.16     33.91 o 
  13   3   8      666.40      589.32     44.11 o 
  15   3   8      168.92      179.17     38.89 o 
  17   3   8       34.04       37.11     37.47 o 
  19   3   8       66.86       58.10     58.46 o 
  21   3   8      183.69      125.33     45.53 o 
  23   3   8        2.34       27.39     63.08 o 
  25   3   8        1.32      -74.94     74.94 o 
 -30   4   8      881.66      892.39     63.44 o 
 -28   4   8      321.77      340.43     50.87 o 
 -26   4   8      121.60       24.54     66.52 o 
 -24   4   8      226.55      221.73     45.06 o 
 -22   4   8     2090.43     2094.26     96.40 o 
 -20   4   8      862.55      929.27     71.50 o 
 -18   4   8      700.94      747.73     66.99 o 
 -16   4   8      220.20      269.40     36.28 o 
 -14   4   8     3952.78     3986.12    101.26 o 
 -12   4   8     1279.35     1291.39     65.57 o 
 -10   4   8     2869.79     3032.90     84.90 o 
  -8   4   8       40.31       35.20     39.37 o 
  -6   4   8     3880.18     3899.98     63.00 o 
  -4   4   8      645.86      558.89     36.11 o 
  -2   4   8     5099.00     5355.85     80.16 o 
   0   4   8      303.89      310.06     23.22 o 
   2   4   8     1261.02     1156.42     42.84 o 
   4   4   8       16.42        9.28     41.32 o 
   6   4   8     4531.30     5000.17    103.63 o 
   8   4   8     1768.05     1797.35     75.77 o 
  10   4   8       17.64       61.07     49.45 o 
  12   4   8      131.55      186.64     35.81 o 
  14   4   8     1895.87     2164.70     87.75 o 
  16   4   8     2499.15     2520.54     94.27 o 
  18   4   8       81.96      117.98     42.69 o 
  20   4   8      192.56      118.10     44.94 o 
  22   4   8      405.91      366.51     51.82 o 
  24   4   8     1789.92     1811.70    103.16 o 
  26   4   8       74.90       14.94     70.43 o 
 -29   5   8       60.09       10.67     66.88 o 
 -27   5   8      120.55       70.67     66.99 o 
 -25   5   8      115.14      117.15     42.81 o 
 -23   5   8       12.70       99.72     40.20 o 
 -21   5   8      161.01      148.57     41.50 o 
 -19   5   8       29.70       91.90     35.57 o 
 -17   5   8      315.28      330.70     36.52 o 
 -15   5   8       11.60       -3.91     47.43 o 
 -13   5   8      304.46      341.02     38.18 o 
 -11   5   8       57.06       40.91     48.38 o 
  -9   5   8      536.60      556.00     54.19 o 
  -7   5   8       46.34        5.45     47.07 o 
  -5   5   8      452.73      393.72     25.29 o 
  -3   5   8      608.04      555.41     66.34 o 
  -1   5   8      336.48      330.78     23.93 o 
   1   5   8      399.10      351.64     25.15 o 
   3   5   8      318.30      260.98     34.86 o 
   5   5   8      859.96      874.96     60.35 o 
   7   5   8      200.46      207.15     37.23 o 
   9   5   8      712.84      780.69     64.15 o 
  11   5   8       25.05       16.96     49.56 o 
  13   5   8      346.52      386.67     39.13 o 
  15   5   8      161.40      171.70     40.20 o 
  17   5   8      757.12      884.68     73.28 o 
  19   5   8        1.15       88.22     38.89 o 
  21   5   8       27.64       21.58     65.81 o 
  23   5   8      198.66      153.79     49.45 o 
  25   5   8      436.27      435.41     54.54 o 
 -28   6   8        2.54       44.82     62.37 o 
 -26   6   8        6.00       79.92     42.57 o 
 -24   6   8       64.75      -63.20     65.81 o 
 -22   6   8     1837.06     1788.10     93.79 o 
 -20   6   8        7.10       44.70     56.92 o 
 -18   6   8        2.06       48.14     50.39 o 
 -16   6   8       43.35      100.67     35.69 o 
 -14   6   8     5402.54     5287.00    119.29 o 
 -12   6   8       14.88       46.24     46.96 o 
 -10   6   8       69.76       64.27     35.69 o 
  -8   6   8       25.03       51.94     48.62 o 
  -6   6   8    10729.61    10513.64    146.32 o 
  -4   6   8        0.32       13.87     32.37 o 
  -2   6   8      553.81      650.97     56.56 o 
   0   6   8        9.32       20.71     33.02 o 
   2   6   8    10385.85    10716.76    146.44 o 
   4   6   8       12.31       42.92     33.32 o 
   6   6   8     1088.99     1139.14     66.40 o 
   8   6   8        0.82      -32.02     53.24 o 
  10   6   8     4852.78     4887.28    115.37 o 
  12   6   8        2.82       20.16     48.97 o 
  14   6   8      744.72      766.94     69.96 o 
  16   6   8       32.10       10.79     58.93 o 
  18   6   8     1290.68     1266.14     86.80 o 
  20   6   8        1.68        9.37     58.34 o 
  22   6   8      241.29      353.94     48.14 o 
  24   6   8       69.53       20.87     67.59 o 
 -27   7   8       84.29       51.70     67.35 o 
 -25   7   8       33.19       46.36     41.62 o 
 -23   7   8     1746.44     1903.83     94.98 o 
 -21   7   8     1005.85      943.02     79.80 o 
 -19   7   8      628.75      568.68     49.68 o 
 -17   7   8       10.15       -4.62     53.12 o 
 -15   7   8     3001.25     2919.42     98.06 o 
 -13   7   8     3071.65     3230.56     96.76 o 
 -11   7   8     2220.16     2360.94     84.78 o 
  -9   7   8      198.94      285.76     39.37 o 
  -7   7   8     4385.71     4087.85    103.04 o 
  -5   7   8     5942.37     5598.61    115.85 o 
  -3   7   8     3523.77     3489.05     96.05 o 
  -1   7   8      294.61      330.11     39.01 o 
   1   7   8     6730.02     6276.03    122.37 o 
   3   7   8     6042.83     5801.73    120.23 o 
   5   7   8     2292.38     2268.69     83.95 o 
   7   7   8       34.01       23.36     51.94 o 
   9   7   8     8182.32     7815.48    144.07 o 
  11   7   8     3961.29     3902.64    112.65 o 
  13   7   8      547.10      498.96     47.07 o 
  15   7   8       12.29      -31.90     60.24 o 
  17   7   8     6498.69     6655.23    153.32 o 
  19   7   8     1844.66     1697.04     99.37 o 
  21   7   8       19.19      -55.49     69.84 o 
  23   7   8       28.21       91.90     49.33 o 
 -26   8   8        0.78      -37.47     70.20 o 
 -24   8   8        4.13      -13.28     64.98 o 
 -22   8   8     2940.97     3190.96    113.95 o 
 -20   8   8     2172.90     2030.11     99.60 o 
 -18   8   8      268.33      379.79     46.13 o 
 -16   8   8       13.35       -7.94     54.43 o 
 -14   8   8     6136.02     6737.52    141.58 o 
 -12   8   8     1249.01     1211.95     75.53 o 
 -10   8   8     2467.77     2975.27     96.52 o 
  -8   8   8      373.67      424.38     39.84 o 
  -6   8   8    10502.71    10860.59    161.02 o 
  -4   8   8       51.23      101.50     36.17 o 
  -2   8   8     7560.77     8527.04    143.12 o 
   0   8   8     1413.88     1314.96     51.87 o 
   2   8   8    12556.53    12760.74    173.12 o 
   4   8   8      434.46      487.82     42.45 o 
   6   8   8     9402.00    10273.41    164.82 o 
   8   8   8     1845.90     1656.72     82.05 o 
  10   8   8     9825.58    10335.31    171.22 o 
  12   8   8      993.99      909.58     79.56 o 
  14   8   8     5945.80     6115.24    150.47 o 
  16   8   8     1191.87     1173.41     86.09 o 
  18   8   8     5488.07     5838.25    155.21 o 
  20   8   8      727.52      700.30     61.30 o 
  22   8   8     2358.10     2396.15    117.27 o 
 -25   9   8      386.47      328.10     54.43 o 
 -23   9   8     2190.86     2108.61    105.18 o 
 -21   9   8      111.82       33.68     64.27 o 
 -19   9   8      494.36      486.87     49.09 o 
 -17   9   8      953.28      825.16     54.66 o 
 -15   9   8     4859.41     4330.81    122.96 o 
 -13   9   8      377.19      421.41     42.45 o 
 -11   9   8      311.30      332.13     40.91 o 
  -9   9   8     1422.30     1209.70     72.92 o 
  -7   9   8     6592.29     5829.12    126.04 o 
  -5   9   8     1151.68     1079.98     65.93 o 
  -3   9   8      129.91      139.09     35.34 o 
  -1   9   8     1001.64      849.47     63.56 o 
   1   9   8     5361.45     4635.67    115.85 o 
   3   9   8     2186.84     1899.21     85.49 o 
   5   9   8       36.27       56.80     36.64 o 
   7   9   8      365.28      320.74     41.26 o 
   9   9   8     2694.83     2609.59     99.48 o 
  11   9   8     2517.02     2439.67    100.43 o 
  13   9   8        9.75       89.17     60.59 o 
  15   9   8       61.76       64.62     64.98 o 
  17   9   8      928.24      855.04     83.12 o 
  19   9   8     1598.83     1494.16    102.57 o 
  21   9   8        4.73       -7.71     65.22 o 
 -24  10   8        0.89       14.94     68.30 o 
 -22  10   8      450.50      488.65     52.53 o 
 -20  10   8       55.20       55.73     45.41 o 
 -18  10   8       45.55       45.65     66.40 o 
 -16  10   8        3.57       49.21     56.68 o 
 -14  10   8     1109.21     1002.19     76.12 o 
 -12  10   8       91.06       26.44     60.35 o 
 -10  10   8        3.51      -36.17     54.19 o 
  -8  10   8        9.75       17.67     49.92 o 
  -6  10   8     1426.63     1538.62     79.09 o 
  -4  10   8       38.50       53.95     37.59 o 
  -2  10   8       29.58      -52.05     52.05 o 
   0  10   8        1.63      -42.33     42.33 o 
   2  10   8      863.24      857.77     73.52 o 
   4  10   8        2.07        2.49     55.49 o 
   6  10   8      104.24      107.55     39.49 o 
   8  10   8      124.77      124.98     39.37 o 
  10  10   8      209.12      234.30     43.75 o 
  12  10   8       75.90       20.39     61.66 o 
  14  10   8       64.69        0.00     64.27 o 
  16  10   8      430.38      364.26     51.58 o 
  18  10   8        7.48        6.17     66.28 o 
  20  10   8      118.55      120.71     52.29 o 
 -21  11   8       61.95       48.73     66.28 o 
 -19  11   8       83.18       87.51     47.90 o 
 -17  11   8      184.70      173.36     47.19 o 
 -15  11   8       25.53       89.05     40.20 o 
 -13  11   8        2.75       52.29     57.03 o 
 -11  11   8        6.51        2.85     57.39 o 
  -9  11   8       74.94       74.11     60.83 o 
  -7  11   8       18.61      -58.34     58.34 o 
  -5  11   8       96.38       84.31     38.54 o 
  -3  11   8       45.94       13.40     56.32 o 
  -1  11   8       25.61        8.06     52.88 o 
   1  11   8        0.91      -13.16     55.85 o 
   3  11   8      348.89      440.74     42.33 o 
   5  11   8      159.84      139.68     41.26 o 
   7  11   8       22.02       39.01     55.26 o 
   9  11   8       31.76      -26.20     60.71 o 
  11  11   8      316.57      335.21     48.62 o 
  13  11   8      127.26      138.02     45.53 o 
  15  11   8       43.83      219.13     43.52 o 
  17  11   8       33.98      -38.42     66.40 o 
 -20  12   8       65.44       82.53     64.86 o 
 -18  12   8       43.09       41.86     73.99 o 
 -16  12   8       42.29       62.84     43.64 o 
 -14  12   8        7.33       22.41     41.98 o 
 -12  12   8       39.36       -9.13     41.98 o 
 -10  12   8       10.87       50.16     57.75 o 
  -8  12   8       17.79       20.39     60.00 o 
  -6  12   8       10.20       31.90     57.15 o 
  -4  12   8        1.18       30.95     57.15 o 
  -2  12   8        4.82       11.03     54.31 o 
   0  12   8        0.28       38.10     40.28 o 
   2  12   8        2.54      -58.69     58.69 o 
   4  12   8       17.28       27.75     40.32 o 
   6  12   8       13.89       56.09     60.83 o 
   8  12   8       18.72       46.01     60.95 o 
  10  12   8        2.18       -9.25     63.44 o 
  12  12   8       25.61      -32.73     64.39 o 
  14  12   8        2.91      -72.09     72.09 o 
 -17  13   8       77.38       61.07     49.80 o 
 -15  13   8       84.69       69.25     48.73 o 
 -13  13   8       91.29       60.00     67.35 o 
 -11  13   8      221.53       64.50     68.42 o 
  -9  13   8       78.82      128.53     47.79 o 
  -7  13   8       75.75       40.08     61.54 o 
  -5  13   8      156.84       42.92     66.16 o 
  -3  13   8      427.93      554.45     51.94 o 
  -1  13   8       41.54       79.56     57.63 o 
   1  13   8       48.31       41.15     44.70 o 
   3  13   8       90.07       89.88     43.28 o 
   5  13   8      373.70      416.55     53.83 o 
   7  13   8       12.57       44.82     68.42 o 
   9  13   8       20.90      -46.96     64.50 o 
  11  13   8        6.08      -24.31     67.35 o 
  13  13   8      169.50      234.07     50.39 o 
 -12  14   8        7.22      -73.63     73.63 o 
 -10  14   8     4750.63     6124.61    162.80 o 
  -8  14   8      398.78      487.93     54.31 o 
  -6  14   8      975.19     1109.86     89.29 o 
  -4  14   8       36.93       89.64     70.91 o 
  -2  14   8     4701.94     6010.06    156.99 o 
   0  14   8      367.55      418.93     37.76 o 
   2  14   8      984.76     1295.90     91.66 o 
   4  14   8       63.85       94.50     69.84 o 
   6  14   8     3578.01     4500.38    142.88 o 
   8  14   8      186.56       -4.39     78.02 o 
  -5  15   8      418.28      579.83     55.02 o 
  -3  15   8        0.58      -31.30     69.48 o 
  -1  15   8      141.27      168.02     51.70 o 
   1  15   8      267.66      254.70     53.71 o 
 -29   1   9      329.39      304.85     54.54 o 
 -27   1   9      595.94      719.75     57.15 o 
 -25   1   9       81.56       83.95     62.73 o 
 -23   1   9       35.36       74.58     53.60 o 
 -21   1   9      232.32      210.94     41.50 o 
 -19   1   9      803.15      835.36     68.54 o 
 -17   1   9       79.49      122.96     35.34 o 
 -15   1   9        4.75       37.71     45.18 o 
 -13   1   9       63.77        7.11     49.21 o 
 -11   1   9      586.87      512.00     39.72 o 
  -9   1   9       14.13        6.16     30.27 o 
  -7   1   9       70.69       44.54     36.76 o 
  -5   1   9       37.48       -2.79     29.93 o 
  -3   1   9       61.26       32.26     24.82 o 
  -1   1   9        0.79       -3.49     33.62 o 
   1   1   9      131.51       98.58     21.80 o 
   3   1   9      402.43      261.32     23.68 o 
   5   1   9        0.11      -18.97     46.60 o 
   7   1   9       18.23      -49.80     49.80 o 
   9   1   9       16.58      -50.16     50.16 o 
  11   1   9      573.18      467.30     40.32 o 
  13   1   9        5.08      -51.46     51.46 o 
  15   1   9       24.60      -21.46     56.56 o 
  17   1   9       30.24       25.14     55.02 o 
  19   1   9      710.93      586.59     51.94 o 
  21   1   9        8.94      -23.24     60.47 o 
  23   1   9        2.14      -51.82     66.16 o 
  25   1   9      117.36       86.80     52.41 o 
 -30   2   9     4609.15     4720.80    152.61 o 
 -28   2   9      895.39      927.85     82.05 o 
 -26   2   9      734.18      842.35     55.85 o 
 -24   2   9     1133.90     1065.27     87.27 o 
 -22   2   9     7515.80     7862.91    159.01 o 
 -20   2   9     1019.70      988.08     73.04 o 
 -18   2   9      452.26      419.52     40.91 o 
 -16   2   9      931.65      919.19     65.81 o 
 -14   2   9     8321.39     8435.62    140.63 o 
 -12   2   9      537.58      588.60     55.97 o 
 -10   2   9        1.86      -12.57     45.89 o 
  -8   2   9       26.90       12.06     32.87 o 
  -6   2   9     5935.44     5826.65    236.91 o 
  -4   2   9       51.69       30.59     37.59 o 
  -2   2   9      947.58      967.60     43.40 o 
   0   2   9      588.77      553.38     36.14 o 
   2   2   9     2646.81     2490.50     58.87 o 
   4   2   9       28.28       61.66     32.85 o 
   6   2   9     1243.06     1103.81     63.67 o 
   8   2   9      994.37      885.04     63.79 o 
  10   2   9      958.40     1035.63     72.09 o 
  12   2   9       83.39      110.99     36.17 o 
  14   2   9      292.25      316.36     39.25 o 
  16   2   9      492.97      508.57     46.01 o 
  18   2   9      439.67      519.12     48.02 o 
  20   2   9      100.68      103.04     43.87 o 
  22   2   9        4.06      -43.04     64.39 o 
  24   2   9      120.93      102.45     50.63 o 
 -29   3   9      337.39      291.57     55.02 o 
 -27   3   9     3796.21     3893.27    137.78 o 
 -25   3   9       10.96      -18.14     61.07 o 
 -23   3   9       10.71       68.89     54.31 o 
 -21   3   9     1198.78     1111.16     80.75 o 
 -19   3   9    10853.50    11516.31    179.28 o 
 -17   3   9       20.06       60.24     47.55 o 
 -15   3   9       16.24       56.44     50.51 o 
 -13   3   9     2653.81     2476.07     84.54 o 
 -11   3   9    19619.68    19424.75    197.66 o 
  -9   3   9      694.11      587.42     55.61 o 
  -7   3   9        8.71       20.87     47.19 o 
  -5   3   9     2312.65     2054.55     55.85 o 
  -3   3   9    16675.17    16049.89    192.21 o 
  -1   3   9     2992.61     2862.03     57.35 o 
   1   3   9       61.64       28.89     33.37 o 
   3   3   9      393.07      375.17     35.93 o 
   5   3   9     6279.47     6395.08    118.57 o 
   7   3   9     4641.12     4562.27    106.12 o 
   9   3   9      362.55      328.45     40.55 o 
  11   3   9       22.09       10.43     48.97 o 
  13   3   9     1083.20      991.40     74.82 o 
  15   3   9     3544.89     3589.84    111.22 o 
  17   3   9      489.97      591.69     48.73 o 
  19   3   9      245.75      218.06     49.68 o 
  21   3   9      113.40       61.18     62.37 o 
  23   3   9     1572.44     1560.80    102.57 o 
  25   3   9      386.10      427.34     56.68 o 
 -28   4   9        0.42       46.84     61.42 o 
 -26   4   9      274.31      282.56     47.43 o 
 -24   4   9       69.25      100.67     41.98 o 
 -22   4   9      161.70      254.46     42.09 o 
 -20   4   9       67.99      131.38     38.06 o 
 -18   4   9     1497.19     1711.15     82.53 o 
 -16   4   9      216.97      224.22     37.23 o 
 -14   4   9      724.90      768.24     61.42 o 
 -12   4   9      175.41       83.95     37.94 o 
 -10   4   9     3332.09     3538.74     96.64 o 
  -8   4   9      330.41      309.95     36.40 o 
  -6   4   9      885.34      911.48     58.58 o 
  -4   4   9        0.06       32.96     45.89 o 
  -2   4   9     2474.39     2721.17     80.51 o 
   0   4   9      298.00      257.88     51.46 o 
   2   4   9      317.65      300.23     36.28 o 
   4   4   9      597.49      588.96     40.55 o 
   6   4   9      567.46      661.76     58.10 o 
   8   4   9      104.57       74.58     34.27 o 
  10   4   9       56.42       18.97     50.04 o 
  12   4   9     1303.17     1164.05     74.46 o 
  14   4   9        3.88       12.81     53.60 o 
  16   4   9       10.93      -54.54     57.39 o 
  18   4   9        1.54       -5.93     61.66 o 
  20   4   9     1065.69     1097.17     84.66 o 
  22   4   9       38.89       83.95     65.57 o 
  24   4   9        2.04       67.82     46.01 o 
 -29   5   9      599.97      615.88     58.10 o 
 -27   5   9       50.73       33.20     67.11 o 
 -25   5   9        9.18       55.61     63.67 o 
 -23   5   9      140.86      156.76     44.58 o 
 -21   5   9      959.34      868.08     81.10 o 
 -19   5   9      442.67      525.28     44.58 o 
 -17   5   9      125.25       89.17     38.42 o 
 -15   5   9     1214.42     1280.60     72.45 o 
 -13   5   9      832.49      919.54     62.13 o 
 -11   5   9     1278.05     1162.15     66.16 o 
  -9   5   9      929.63      806.31     61.90 o 
  -7   5   9     4474.21     4529.54    103.63 o 
  -5   5   9      235.21      242.72     37.00 o 
  -3   5   9     1453.91     1331.83     69.01 o 
  -1   5   9     1959.68     1890.67     76.12 o 
   1   5   9     5706.06     6080.62    118.10 o 
   3   5   9        1.91       48.85     48.38 o 
   5   5   9      913.83      802.39     66.40 o 
   7   5   9     1198.95     1264.00     68.54 o 
   9   5   9     2509.10     2530.62     90.95 o 
  11   5   9       91.37      138.61     34.74 o 
  13   5   9      355.74      424.85     42.45 o 
  15   5   9      116.18       68.06     56.92 o 
  17   5   9      331.92      390.70     47.07 o 
  19   5   9       65.77       42.33     58.69 o 
  21   5   9      113.81       76.95     69.37 o 
  23   5   9       80.76       86.20     48.62 o 
 -28   6   9       23.47      -38.30     70.55 o 
 -26   6   9       42.65       93.08     44.82 o 
 -24   6   9      102.55      -18.97     66.28 o 
 -22   6   9      286.34      317.66     46.96 o 
 -20   6   9       76.54      124.38     40.08 o 
 -18   6   9       46.85      -41.62     55.14 o 
 -16   6   9      105.06      143.24     37.35 o 
 -14   6   9      178.24      118.46     36.88 o 
 -12   6   9      144.22      103.87     36.76 o 
 -10   6   9       50.93       44.11     49.68 o 
  -8   6   9       11.24       34.03     47.43 o 
  -6   6   9       35.01       19.68     48.38 o 
  -4   6   9      166.25      181.77     34.86 o 
  -2   6   9      102.20      124.15     34.39 o 
   0   6   9       20.45       40.21     39.49 o 
   2   6   9        0.78       31.78     49.92 o 
   4   6   9       83.21       90.59     35.10 o 
   6   6   9      378.46      396.99     40.43 o 
   8   6   9      110.17      124.50     36.17 o 
  10   6   9       15.93        4.98     54.19 o 
  12   6   9       17.90      -19.56     51.58 o 
  14   6   9      519.62      551.02     46.72 o 
  16   6   9      183.74      309.24     43.04 o 
  18   6   9        0.82      -11.38     61.78 o 
  20   6   9        0.67       54.31     63.08 o 
  22   6   9      354.99      385.13     51.82 o 
 -27   7   9        0.04      -71.62     71.62 o 
 -25   7   9       23.95       51.46     46.72 o 
 -23   7   9      445.70      521.96     50.99 o 
 -21   7   9      896.90     1013.81     82.41 o 
 -19   7   9       25.54      -13.52     57.39 o 
 -17   7   9      237.96      259.56     41.50 o 
 -15   7   9     1088.64     1112.11     77.19 o 
 -13   7   9      737.30      664.49     47.90 o 
 -11   7   9      287.91      314.70     39.01 o 
  -9   7   9      707.58      719.75     62.73 o 
  -7   7   9     2056.84     2219.24     83.59 o 
  -5   7   9      204.77      229.56     36.88 o 
  -3   7   9     1006.52     1102.74     69.13 o 
  -1   7   9     1054.86      995.31     64.62 o 
   1   7   9     2610.69     2810.33     91.42 o 
   3   7   9       23.49      -43.28     48.73 o 
   5   7   9     1656.70     1734.86     79.92 o 
   7   7   9     1006.47     1061.95     68.42 o 
   9   7   9     2402.43     2541.52     97.59 o 
  11   7   9      337.51      348.85     44.11 o 
  13   7   9     1510.46     1475.78     85.37 o 
  15   7   9      707.21      682.40     54.78 o 
  17   7   9     1831.75     1850.95     99.72 o 
  19   7   9      451.24      425.21     53.24 o 
  21   7   9      916.41      854.09     61.18 o 
 -26   8   9     4350.82     4335.91    148.81 o 
 -24   8   9      329.18      438.96     54.78 o 
 -22   8   9      437.29      482.24     50.63 o 
 -20   8   9     3151.82     2814.01    114.19 o 
 -18   8   9     9664.18     9615.20    178.81 o 
 -16   8   9       82.59       15.77     62.61 o 
 -14   8   9     1984.94     1621.39     86.92 o 
 -12   8   9     3720.27     3501.50    106.01 o 
 -10   8   9    17259.41    15987.51    203.24 o 
  -8   8   9      123.00       -0.71     55.26 o 
  -6   8   9     4295.38     3608.22    105.89 o 
  -4   8   9     2945.30     2492.55     92.96 o 
  -2   8   9    21581.74    18905.51    214.15 o 
   0   8   9      974.59      981.47     46.66 o 
   2   8   9     4630.30     4422.23    112.88 o 
   4   8   9     1429.74     1183.14     75.65 o 
   6   8   9    16535.00    15485.82    203.12 o 
   8   8   9     1736.86     1641.07     83.95 o 
  10   8   9     2797.37     2783.54    104.23 o 
  12   8   9      456.29      441.81     50.51 o 
  14   8   9     8967.46     8947.04    175.02 o 
  16   8   9     1704.56     1560.91     96.99 o 
  18   8   9      894.71     1031.36     88.22 o 
  20   8   9      127.55       59.05     72.09 o 
 -23   9   9      231.17      216.99     47.43 o 
 -21   9   9       10.20       19.09     62.25 o 
 -19   9   9     2916.71     2759.70    109.09 o 
 -17   9   9      107.94      133.63     43.16 o 
 -15   9   9     1101.21     1042.74     77.43 o 
 -13   9   9       10.27        5.34     56.92 o 
 -11   9   9     4144.97     3635.14    111.46 o 
  -9   9   9      856.17      644.10     49.21 o 
  -7   9   9     2776.45     2779.74     95.10 o 
  -5   9   9       16.12        6.88     50.99 o 
  -3   9   9     3976.45     3337.63    101.38 o 
  -1   9   9     2009.56     1587.83     79.92 o 
   1   9   9     3205.74     2913.73     99.84 o 
   3   9   9       73.78      166.12     36.17 o 
   5   9   9     2530.05     2279.95     91.78 o 
   7   9   9     2021.63     1694.43     86.92 o 
   9   9   9     1539.93     1682.33     88.22 o 
  11   9   9      211.65      245.69     43.64 o 
  13   9   9     1114.12      950.49     81.93 o 
  15   9   9     1107.95     1240.41     89.76 o 
  17   9   9      236.42      256.48     52.53 o 
  19   9   9      329.37      307.46     51.70 o 
 -22  10   9      948.90     1069.66     92.01 o 
 -20  10   9      327.27      331.30     50.87 o 
 -18  10   9      548.71      599.51     51.82 o 
 -16  10   9      361.86      301.65     49.09 o 
 -14  10   9     2644.34     3042.62    110.39 o 
 -12  10   9      597.80      649.79     49.45 o 
 -10  10   9      765.21      925.00     68.89 o 
  -8  10   9      487.71      554.57     47.07 o 
  -6  10   9     3484.52     3738.53    114.31 o 
  -4  10   9      173.05      238.45     41.86 o 
  -2  10   9      301.86      219.96     42.45 o 
   0  10   9      433.92      397.80     32.64 o 
   2  10   9     1996.80     2337.22     91.90 o 
   4  10   9       99.65      210.59     38.54 o 
   6  10   9        1.90      -10.67     60.12 o 
   8  10   9      285.51      313.75     48.97 o 
  10  10   9      434.30      503.23     49.56 o 
  12  10   9      654.17      683.94     56.09 o 
  14  10   9       86.08       54.43     67.47 o 
  16  10   9      176.11      146.56     51.94 o 
  18  10   9        3.17      -13.99     70.67 o 
 -21  11   9        4.85      114.90     43.52 o 
 -19  11   9       44.62       65.45     61.54 o 
 -17  11   9        2.76       33.20     59.17 o 
 -15  11   9        7.49       44.58     64.03 o 
 -13  11   9       97.61       51.82     63.32 o 
 -11  11   9      125.41      148.34     39.72 o 
  -9  11   9        5.41       52.05     54.78 o 
  -7  11   9        0.12       81.34     55.97 o 
  -5  11   9      217.80      223.75     44.47 o 
  -3  11   9       95.63      112.29     40.55 o 
  -1  11   9       48.29       71.97     55.61 o 
   1  11   9       18.29       75.41     50.87 o 
   3  11   9      201.31      224.94     43.16 o 
   5  11   9        8.96       78.50     56.09 o 
   7  11   9       91.67      158.89     42.69 o 
   9  11   9       24.85      -61.07     61.07 o 
  11  11   9      154.17       92.73     68.30 o 
  13  11   9       13.57       86.68     59.76 o 
  15  11   9       62.69       69.84     67.59 o 
 -18  12   9       41.48       -9.96     69.25 o 
 -16  12   9       24.34       85.85     62.01 o 
 -14  12   9        4.93      -19.56     63.08 o 
 -12  12   9      101.93       95.81     69.60 o 
 -10  12   9      281.49      359.16     46.01 o 
  -8  12   9        0.53      -18.38     58.34 o 
  -6  12   9       77.14       90.71     40.43 o 
  -4  12   9       84.56       81.46     42.33 o 
  -2  12   9      776.77      709.43     55.49 o 
   0  12   9       40.55      137.90     79.92 o 
   2  12   9      110.06       57.75     64.62 o 
   4  12   9       11.43      -25.02     61.54 o 
   6  12   9      943.28     1033.02     85.85 o 
   8  12   9       36.15       71.03     62.84 o 
  10  12   9       42.88      -23.48     68.06 o 
  12  12   9       13.61        3.44     68.18 o 
 -15  13   9      309.93      456.16     54.43 o 
 -13  13   9        0.90       69.37     65.45 o 
 -11  13   9       60.73      161.85     46.24 o 
  -9  13   9      178.20      281.26     47.67 o 
  -7  13   9      479.61      581.84     54.90 o 
  -5  13   9        0.24      -65.33     65.33 o 
  -3  13   9      165.55      216.40     49.33 o 
  -1  13   9      164.54      208.69     46.60 o 
   1  13   9      511.36      669.00     54.19 o 
   3  13   9        0.51       33.32     61.42 o 
   5  13   9      356.59      362.13     52.88 o 
   7  13   9       92.02       10.91     68.77 o 
   9  13   9      372.48      435.52     54.43 o 
 -10  14   9       45.32       89.88     47.90 o 
  -8  14   9       13.99      138.73     46.13 o 
  -6  14   9      637.41      831.21     57.39 o 
  -4  14   9      167.61      135.06     50.04 o 
  -2  14   9       34.17       76.12     65.81 o 
   0  14   9       53.71       86.44     40.67 o 
   2  14   9      604.19      679.91     58.81 o 
   4  14   9      204.61      240.47     52.29 o 
 -28   0  10      501.01      595.72     52.17 o 
 -26   0  10     3885.71     4088.80    132.57 o 
 -24   0  10      189.76      222.80     47.31 o 
 -22   0  10     1493.68     1632.41     90.71 o 
 -20   0  10     1121.45     1117.09     71.74 o 
 -18   0  10     6768.77     6905.06    143.83 o 
 -16   0  10      722.88      745.60     62.13 o 
 -14   0  10     4081.51     4520.89    109.68 o 
 -12   0  10     2581.49     2530.02     87.15 o 
 -10   0  10     7432.44     7171.26    127.23 o 
  -8   0  10      648.02      665.08     60.35 o 
  -6   0  10     6845.29     7274.19    125.45 o 
  -4   0  10     4742.56     4327.49    100.91 o 
  -2   0  10     4099.62     3902.29     95.33 o 
   0   0  10      126.81      130.52     24.82 o 
   2   0  10     4923.15     4867.48    105.77 o 
   4   0  10     4468.05     4458.52    102.45 o 
   6   0  10      837.14      788.99     63.79 o 
   8   0  10        0.79       -1.78     49.21 o 
  10   0  10     1218.32     1040.14     71.38 o 
  12   0  10     2785.83     2701.24     96.40 o 
  14   0  10       62.42       27.39     54.66 o 
  16   0  10        6.03       34.39     58.81 o 
  18   0  10      125.00      157.70     43.04 o 
  20   0  10     1337.55     1312.97     95.45 o 
  22   0  10       10.95       95.81     65.93 o 
  24   0  10        0.54       34.62     70.31 o 
 -29   1  10       20.85       52.29     68.65 o 
 -27   1  10      442.08      341.97     56.20 o 
 -25   1  10       27.63       91.18     43.52 o 
 -23   1  10     1296.10     1328.15     83.59 o 
 -21   1  10       68.88      127.70     40.43 o 
 -19   1  10     2336.25     2552.55     94.27 o 
 -17   1  10      147.85      209.28     36.88 o 
 -15   1  10     1316.05     1248.94     72.09 o 
 -13   1  10       20.60       41.50     46.13 o 
 -11   1  10     7914.95     8495.39    137.66 o 
  -9   1  10      393.33      364.02     37.83 o 
  -7   1  10      850.42      800.73     58.93 o 
  -5   1  10       37.61       56.32     46.60 o 
  -3   1  10    13837.41    14008.62    164.23 o 
  -1   1  10      632.84      699.59     58.10 o 
   1   1  10      442.72      420.70     37.59 o 
   3   1  10      132.00      121.54     34.74 o 
   5   1  10    10818.75    10984.97    155.10 o 
   7   1  10      619.81      535.48     43.52 o 
   9   1  10      290.35      322.05     38.89 o 
  11   1  10       69.91       47.31     50.75 o 
  13   1  10     4567.79     4788.87    120.59 o 
  15   1  10      488.25      509.51     48.73 o 
  17   1  10      156.10      186.87     44.47 o 
  19   1  10       30.72      -33.44     62.73 o 
  21   1  10     1471.18     1360.76     99.72 o 
  23   1  10      356.87      352.76     51.46 o 
 -28   2  10      319.70      272.48     53.24 o 
 -26   2  10     1333.04     1465.34     92.73 o 
 -24   2  10     3057.08     2689.74    111.34 o 
 -22   2  10     5712.41     5522.37    141.82 o 
 -20   2  10      768.76      773.46     71.86 o 
 -18   2  10     2576.86     2504.17     98.06 o 
 -16   2  10     4973.65     4703.49    116.91 o 
 -14   2  10     8308.78     8306.02    144.07 o 
 -12   2  10     1193.69     1322.58     69.60 o 
 -10   2  10     3261.39     3049.50     93.91 o 
  -8   2  10     6295.50     5659.32    113.00 o 
  -6   2  10    10712.71    10013.73    142.88 o 
  -4   2  10     1293.66     1371.08     68.42 o 
  -2   2  10     2167.45     2046.59     76.72 o 
   0   2  10     4835.84     4197.34    109.74 o 
   2   2  10     9638.97     9002.88    140.27 o 
   4   2  10      721.10      770.62     62.13 o 
   6   2  10      853.25      873.06     65.45 o 
   8   2  10     2595.52     2575.67     91.30 o 
  10   2  10     5388.19     5254.03    122.37 o 
  12   2  10      307.76      307.94     41.50 o 
  14   2  10      275.42      256.12     41.98 o 
  16   2  10     1430.75     1512.30     90.12 o 
  18   2  10     2399.13     2477.61    106.48 o 
  20   2  10       73.32       58.34     65.57 o 
  22   2  10       47.83      -71.14     71.14 o 
  24   2  10      869.17      787.69     64.03 o 
 -29   3  10        5.98       36.17     67.23 o 
 -27   3  10     1811.12     1670.60    104.11 o 
 -25   3  10      284.32      281.85     48.02 o 
 -23   3  10     6108.83     6238.91    153.55 o 
 -21   3  10       32.84       72.45     57.27 o 
 -19   3  10     4811.51     4748.43    124.62 o 
 -17   3  10      278.94      294.30     39.84 o 
 -15   3  10    10271.00    10204.87    164.46 o 
 -13   3  10      312.83      321.46     38.66 o 
 -11   3  10     9811.99     9766.39    149.76 o 
  -9   3  10       20.91      121.54     35.10 o 
  -7   3  10    12115.47    11941.28    158.65 o 
  -5   3  10     1491.69     1184.80     69.37 o 
  -3   3  10    12210.06    11997.72    157.47 o 
  -1   3  10      472.61      524.57     40.43 o 
   1   3  10     9518.05     9526.63    142.53 o 
   3   3  10     2774.33     2368.29     85.49 o 
   5   3  10     7374.63     6843.05    130.31 o 
   7   3  10     1667.52     1555.58     76.95 o 
   9   3  10     5988.01     6327.73    130.55 o 
  11   3  10     2598.61     2290.98     92.61 o 
  13   3  10     2639.92     2638.87     99.25 o 
  15   3  10     1897.08     1951.14     92.61 o 
  17   3  10     3505.66     3508.86    123.55 o 
  19   3  10     1697.35     1752.89     95.22 o 
  21   3  10      739.49      737.53     60.12 o 
  23   3  10     1403.76     1316.53     96.76 o 
 -28   4  10      289.04      341.02     51.34 o 
 -26   4  10      971.21      859.66     60.47 o 
 -24   4  10      297.41      228.02     49.21 o 
 -22   4  10     1142.00     1186.22     84.43 o 
 -20   4  10      215.56       82.88     63.44 o 
 -18   4  10     1131.61     1056.97     75.89 o 
 -16   4  10      318.29      346.47     40.79 o 
 -14   4  10     1859.43     1838.50     80.04 o 
 -12   4  10        8.50        8.30     47.90 o 
 -10   4  10     1506.43     1349.14     71.50 o 
  -8   4  10      479.70      369.83     40.55 o 
  -6   4  10     1653.45     1332.30     71.97 o 
  -4   4  10      235.13      274.97     35.69 o 
  -2   4  10     2765.46     2396.51     83.48 o 
   0   4  10      963.36      961.65     57.39 o 
   2   4  10      914.18      877.81     63.32 o 
   4   4  10      587.57      523.39     41.62 o 
   6   4  10     3824.81     3652.45    103.04 o 
   8   4  10     1052.40     1074.64     71.03 o 
  10   4  10      536.57      657.02     65.22 o 
  12   4  10      534.78      483.19     46.48 o 
  14   4  10     3200.75     3352.34    114.54 o 
  16   4  10      488.16      425.80     49.68 o 
  18   4  10      304.70      294.89     51.34 o 
  20   4  10      304.91      293.59     52.17 o 
  22   4  10     1859.10     1890.91    105.06 o 
 -27   5  10      173.30      150.71     48.50 o 
 -25   5  10        9.30       -6.76     61.42 o 
 -23   5  10       36.14       24.43     62.96 o 
 -21   5  10       89.41        6.40     60.24 o 
 -19   5  10      350.39      425.68     44.70 o 
 -17   5  10       26.14       80.87     38.18 o 
 -15   5  10       54.27        2.13     53.00 o 
 -13   5  10      100.84       87.86     35.45 o 
 -11   5  10      527.03      583.62     41.74 o 
  -9   5  10       59.88       42.33     46.24 o 
  -7   5  10        9.29        8.54     46.48 o 
  -5   5  10       22.82      -16.48     44.94 o 
  -3   5  10      383.32      436.71     39.25 o 
  -1   5  10       33.38      -52.17     52.17 o 
   1   5  10       55.93       74.46     50.99 o 
   3   5  10       19.07       49.33     33.79 o 
   5   5  10      119.19       77.55     54.07 o 
   7   5  10       22.02       65.33     51.34 o 
   9   5  10      221.32      227.54     41.86 o 
  11   5  10      113.66       12.45     59.52 o 
  13   5  10        0.92       15.89     52.53 o 
  15   5  10       22.31       19.45     57.98 o 
  17   5  10      289.41      216.04     50.04 o 
  19   5  10      107.40      170.63     45.53 o 
  21   5  10       63.36        4.15     71.26 o 
 -26   6  10      149.65      147.03     48.97 o 
 -24   6  10       54.20      -63.79     63.79 o 
 -22   6  10      423.09      269.76     50.16 o 
 -20   6  10      965.63      870.46     78.50 o 
 -18   6  10      326.54      312.56     43.16 o 
 -16   6  10       34.17        2.02     54.31 o 
 -14   6  10      735.80      720.46     64.50 o 
 -12   6  10      992.72      945.51     64.03 o 
 -10   6  10      661.24      474.53     42.69 o 
  -8   6  10        0.31      -10.79     46.60 o 
  -6   6  10      899.60      823.97     63.08 o 
  -4   6  10      451.85      389.28     39.60 o 
  -2   6  10      834.54      726.74     61.90 o 
   0   6  10       21.73       21.40     37.53 o 
   2   6  10      905.45      849.35     63.44 o 
   4   6  10       93.01      125.45     36.05 o 
   6   6  10      548.86      544.73     42.57 o 
   8   6  10       19.22      -56.32     56.32 o 
  10   6  10      715.42      666.86     66.28 o 
  12   6  10       11.23        9.01     41.15 o 
  14   6  10      186.38      227.31     42.81 o 
  16   6  10        0.18      -62.37     62.37 o 
  18   6  10      341.09      226.36     53.71 o 
  20   6  10        1.03      -34.62     68.77 o 
 -25   7  10        5.88       79.68     65.57 o 
 -23   7  10       12.13      112.05     42.21 o 
 -21   7  10      330.55      325.96     48.02 o 
 -19   7  10     2058.20     2258.96    101.74 o 
 -17   7  10        4.58       11.38     60.00 o 
 -15   7  10       62.86       81.58     40.32 o 
 -13   7  10      201.88      185.21     40.67 o 
 -11   7  10     3209.76     3155.62    103.16 o 
  -9   7  10       79.64      122.61     36.28 o 
  -7   7  10      203.50      253.63     37.47 o 
  -5   7  10       22.99      -13.87     50.63 o 
  -3   7  10     3544.09     3352.57     99.25 o 
  -1   7  10      333.85      264.18     39.84 o 
   1   7  10      445.97      500.98     42.69 o 
   3   7  10       71.38       -2.02     49.92 o 
   5   7  10     3529.82     3637.15    106.72 o 
   7   7  10      483.21      502.16     44.82 o 
   9   7  10      574.82      578.76     48.62 o 
  11   7  10      313.01      279.95     45.77 o 
  13   7  10     3059.81     3150.17    112.17 o 
  15   7  10      208.28      200.39     49.56 o 
  17   7  10      330.76      308.06     52.17 o 
  19   7  10      390.14      452.12     58.10 o 
 -24   8  10       24.52      125.57     45.30 o 
 -22   8  10     1622.79     1523.09    101.03 o 
 -20   8  10      228.49      293.35     46.96 o 
 -18   8  10      137.31       75.06     49.33 o 
 -16   8  10      111.47       98.65     43.28 o 
 -14   8  10     3908.61     3541.46    115.02 o 
 -12   8  10     1227.25     1124.20     78.26 o 
 -10   8  10      169.00      195.88     38.89 o 
  -8   8  10      360.59      308.89     42.69 o 
  -6   8  10     5694.13     5196.53    124.86 o 
  -4   8  10     2174.32     2020.03     86.09 o 
  -2   8  10      205.26      212.13     40.43 o 
   0   8  10      798.36      701.06     47.41 o 
   2   8  10     3991.54     3574.43    106.95 o 
   4   8  10     1437.50     1163.10     80.04 o 
   6   8  10      278.70      333.31     43.99 o 
   8   8  10     1210.41     1103.57     80.39 o 
  10   8  10     1003.17     1069.30     81.10 o 
  12   8  10      334.54      364.85     49.09 o 
  14   8  10      305.21      343.75     49.56 o 
  16   8  10     1315.28     1320.45     94.27 o 
  18   8  10        5.65       89.64     62.13 o 
 -23   9  10       61.82       -2.73     74.11 o 
 -21   9  10      351.53      400.43     51.70 o 
 -19   9  10      254.83      245.09     46.96 o 
 -17   9  10      351.92      272.25     48.97 o 
 -15   9  10      155.22      126.04     42.92 o 
 -13   9  10      380.01      369.12     46.24 o 
 -11   9  10      781.86      567.02     48.38 o 
  -9   9  10      306.31      340.31     43.52 o 
  -7   9  10      581.99      418.69     47.79 o 
  -5   9  10      313.92      215.69     42.81 o 
  -3   9  10     1624.16     1154.56     79.92 o 
  -1   9  10       80.80       37.94     55.02 o 
   1   9  10     1509.94     1321.51     79.56 o 
   3   9  10      210.88      227.19     40.55 o 
   5   9  10     2281.43     2066.63     96.52 o 
   7   9  10        0.36       33.44     59.64 o 
   9   9  10     1977.82     2139.79    100.91 o 
  11   9  10      134.62      137.90     48.38 o 
  13   9  10     1960.02     1984.22    102.57 o 
  15   9  10        9.62       86.32     65.81 o 
  17   9  10     1536.08     1675.22    105.65 o 
 -20  10  10       78.14       10.79     71.62 o 
 -18  10  10        0.49       20.16     62.13 o 
 -16  10  10       80.42      -15.53     65.45 o 
 -14  10  10      298.66      364.38     47.19 o 
 -12  10  10      204.97       85.26     64.62 o 
 -10  10  10       85.21       86.44     43.52 o 
  -8  10  10        0.06        8.06     60.59 o 
  -6  10  10      140.23      145.25     43.16 o 
  -4  10  10      282.58      241.89     43.04 o 
  -2  10  10      620.05      614.69     49.68 o 
   0  10  10      168.06      227.72     33.08 o 
   2  10  10       14.98      -62.25     62.25 o 
   4  10  10      190.43      103.28     45.06 o 
   6  10  10     1391.29     1351.99     85.49 o 
   8  10  10      398.85      380.86     49.09 o 
  10  10  10        0.74       75.77     61.30 o 
  12  10  10       81.00       58.10     66.99 o 
  14  10  10     1508.53     1355.31     98.18 o 
  16  10  10      318.63      327.74     54.07 o 
 -19  11  10      441.54      481.77     55.85 o 
 -17  11  10       25.29       79.21     63.67 o 
 -15  11  10       33.66       30.00     66.28 o 
 -13  11  10       72.16      102.09     44.23 o 
 -11  11  10      991.46      982.98     81.10 o 
  -9  11  10        3.29       36.64     61.66 o 
  -7  11  10        0.18       38.18     57.15 o 
  -5  11  10        6.77       58.69     60.12 o 
  -3  11  10     1328.12     1359.57     85.49 o 
  -1  11  10        0.03       52.77     54.90 o 
   1  11  10       72.77       88.81     61.78 o 
   3  11  10       92.53      117.86     42.69 o 
   5  11  10      937.88      849.94     76.95 o 
   7  11  10        0.79      -34.39     65.33 o 
   9  11  10      128.50      126.64     48.85 o 
  11  11  10       76.26       60.71     66.40 o 
  13  11  10      375.65      359.16     53.00 o 
 -16  12  10       89.21      146.68     48.26 o 
 -14  12  10      560.22      545.09     55.85 o 
 -12  12  10      181.57      259.80     48.50 o 
 -10  12  10      213.65       95.57     70.67 o 
  -8  12  10      105.91       70.79     65.22 o 
  -6  12  10     1188.02     1228.55     89.88 o 
  -4  12  10      367.45      419.52     49.92 o 
  -2  12  10      121.84       66.40     63.32 o 
   0  12  10      126.12       32.79     47.94 o 
   2  12  10     1246.01     1315.23     88.10 o 
   4  12  10      383.69      352.52     52.17 o 
   6  12  10       47.05       33.20     66.05 o 
   8  12  10      107.76      139.09     46.13 o 
  10  12  10      734.31      735.16     62.25 o 
 -11  13  10     1925.19     2105.76    111.10 o 
  -9  13  10      253.49      279.01     51.11 o 
  -7  13  10       66.11       96.28     49.21 o 
  -5  13  10       48.79       92.84     46.96 o 
  -3  13  10     2887.22     3124.08    123.08 o 
  -1  13  10      124.96      182.25     49.68 o 
   1  13  10      165.88      101.50     72.33 o 
   3  13  10       91.83       66.05     74.70 o 
   5  13  10     2744.92     3208.03    125.33 o 
   7  13  10       35.60       97.35     69.60 o 
 -27   1  11        0.01       36.76     67.23 o 
 -25   1  11      353.78      320.27     49.92 o 
 -23   1  11      549.48      630.82     52.65 o 
 -21   1  11      189.42      167.66     44.82 o 
 -19   1  11       39.36       47.43     55.85 o 
 -17   1  11      469.36      397.70     43.04 o 
 -15   1  11     1678.98     1601.59     80.16 o 
 -13   1  11      278.99      251.14     39.25 o 
 -11   1  11      500.74      414.42     42.33 o 
  -9   1  11      273.87      285.65     38.30 o 
  -7   1  11     2570.37     2321.45     83.59 o 
  -5   1  11       37.97       15.89     51.94 o 
  -3   1  11     1766.07     1694.67     73.52 o 
  -1   1  11       71.83       31.90     50.16 o 
   1   1  11     2338.74     2343.51     85.37 o 
   3   1  11       81.57      120.71     34.51 o 
   5   1  11     2463.63     2524.33     90.59 o 
   7   1  11        8.15       57.15     35.34 o 
   9   1  11     1578.47     1612.97     82.65 o 
  11   1  11      305.37      336.87     41.26 o 
  13   1  11     1675.19     1690.99     87.51 o 
  15   1  11       12.93       31.90     42.69 o 
  17   1  11      707.34      815.79     79.21 o 
  19   1  11      180.61      250.19     48.14 o 
  21   1  11      621.61      586.23     57.15 o 
 -28   2  11     1255.82     1269.93     92.13 o 
 -26   2  11     2432.81     2397.10    115.73 o 
 -24   2  11     2330.53     2028.10    108.38 o 
 -22   2  11     1624.35     1646.05     90.47 o 
 -20   2  11     1475.41     1421.59     91.90 o 
 -18   2  11     6436.65     6323.81    139.68 o 
 -16   2  11     7343.74     7051.62    143.12 o 
 -14   2  11     1503.98     1362.89     76.60 o 
 -12   2  11     1491.65     1622.69     78.85 o 
 -10   2  11    10921.26    10287.76    158.42 o 
  -8   2  11    14445.42    13810.37    177.62 o 
  -6   2  11     1175.70     1053.06     67.47 o 
  -4   2  11     1362.21     1416.73     74.70 o 
  -2   2  11     9839.83     9294.93    147.63 o 
   0   2  11    15755.04    15207.61    130.34 o 
   2   2  11      929.42      862.04     70.31 o 
   4   2  11      997.63      919.54     69.84 o 
   6   2  11     3851.27     3622.45    105.77 o 
   8   2  11     9972.37     9728.80    162.33 o 
  10   2  11      736.48      710.85     49.56 o 
  12   2  11      629.10      716.66     69.60 o 
  14   2  11      618.62      612.20     52.65 o 
  16   2  11     4775.19     4830.37    137.31 o 
  18   2  11      540.87      508.09     53.00 o 
  20   2  11      310.54      332.01     56.44 o 
  22   2  11       15.68       23.83     50.04 o 
 -27   3  11      148.49      163.40     49.33 o 
 -25   3  11      180.36      255.05     50.04 o 
 -23   3  11     3277.65     3661.70    124.98 o 
 -21   3  11     1229.71     1236.38     83.24 o 
 -19   3  11      481.31      491.02     50.51 o 
 -17   3  11      169.75      167.07     41.98 o 
 -15   3  11    10044.90    10964.58    175.61 o 
 -13   3  11     1044.54      912.31     69.96 o 
 -11   3  11     1284.23     1570.40     76.36 o 
  -9   3  11       51.06       73.04     36.05 o 
  -7   3  11    20160.50    21328.46    219.01 o 
  -5   3  11      386.13      301.65     40.55 o 
  -3   3  11     2363.98     2889.07     91.78 o 
  -1   3  11        3.10       14.82     50.51 o 
   1   3  11    23911.44    26566.37    243.31 o 
   3   3  11       32.92      145.02     39.13 o 
   5   3  11     2267.90     2588.24     91.78 o 
   7   3  11        0.20        3.08     56.56 o 
   9   3  11    16795.16    18372.04    221.26 o 
  11   3  11        9.92       78.73     59.29 o 
  13   3  11     1142.53     1214.68     87.15 o 
  15   3  11       11.65      -62.61     62.61 o 
  17   3  11     7474.54     7825.79    172.88 o 
  19   3  11       24.85       80.87     68.42 o 
  21   3  11      357.03      422.36     56.44 o 
 -26   4  11      165.74      122.01     48.85 o 
 -24   4  11      193.80      229.92     48.14 o 
 -22   4  11      554.43      610.78     53.48 o 
 -20   4  11      466.86      497.30     50.75 o 
 -18   4  11       10.34      -22.29     57.15 o 
 -16   4  11      146.38      126.16     39.96 o 
 -14   4  11      645.09      620.14     46.24 o 
 -12   4  11      287.90      190.90     40.32 o 
 -10   4  11      175.61      301.18     38.42 o 
  -8   4  11       24.07       28.81     45.41 o 
  -6   4  11      234.25      208.69     37.71 o 
  -4   4  11       34.26       25.26     50.16 o 
  -2   4  11      525.61      778.44     60.95 o 
   0   4  11        0.44       23.69     33.77 o 
   2   4  11        4.34      -21.70     47.55 o 
   4   4  11       20.63       42.69     49.21 o 
   6   4  11      484.64      582.79     42.81 o 
   8   4  11       17.10       39.72     55.26 o 
  10   4  11      179.99      184.98     41.74 o 
  12   4  11       15.94       66.88     40.43 o 
  14   4  11      216.60      179.05     43.52 o 
  16   4  11      116.34       42.81     68.89 o 
  18   4  11      258.66      191.26     51.82 o 
  20   4  11        1.01      -73.40     73.40 o 
 -25   5  11       87.59      113.36     48.26 o 
 -23   5  11      565.42      515.80     54.43 o 
 -21   5  11        6.64      -62.49     62.49 o 
 -19   5  11      665.60      826.46     70.43 o 
 -17   5  11       75.85      164.58     39.37 o 
 -15   5  11     1663.86     1710.67     87.03 o 
 -13   5  11        4.88       20.04     49.68 o 
 -11   5  11     2396.34     2643.50     95.45 o 
  -9   5  11      102.61      150.71     35.34 o 
  -7   5  11     3593.88     3574.31    104.58 o 
  -5   5  11        2.14      -26.80     48.62 o 
  -3   5  11     3653.48     3780.63    103.63 o 
  -1   5  11      273.93      254.22     38.42 o 
   1   5  11     4511.35     4313.50    109.56 o 
   3   5  11        1.94       52.53     34.86 o 
   5   5  11     2414.05     2469.19     89.52 o 
   7   5  11      605.89      523.39     46.96 o 
   9   5  11     3269.91     3121.24    105.77 o 
  11   5  11        5.76      -64.03     64.03 o 
  13   5  11      797.31      789.47     52.65 o 
  15   5  11      681.93      638.29     53.95 o 
  17   5  11     1772.17     1855.33     97.59 o 
  19   5  11       37.63        4.15     70.79 o 
 -24   6  11      140.58       60.59     69.25 o 
 -22   6  11      805.57      847.69     79.44 o 
 -20   6  11      592.22      583.98     51.94 o 
 -18   6  11      120.79      -45.77     61.30 o 
 -16   6  11      235.95      147.51     46.72 o 
 -14   6  11     1235.12     1173.18     76.01 o 
 -12   6  11      573.97      579.35     45.18 o 
 -10   6  11       77.87       15.30     55.26 o 
  -8   6  11      473.08      333.19     42.45 o 
  -6   6  11      980.98      830.02     70.55 o 
  -4   6  11      110.90      138.85     34.98 o 
  -2   6  11       58.94       28.22     47.07 o 
   0   6  11      825.87      747.96     64.68 o 
   2   6  11      356.79      335.45     41.50 o 
   4   6  11       17.15       64.27     53.71 o 
   6   6  11       51.82        9.84     55.97 o 
   8   6  11      899.97      962.71     73.40 o 
  10   6  11       56.21       86.92     40.91 o 
  12   6  11      125.65       85.49     44.23 o 
  14   6  11       88.88      191.50     42.09 o 
  16   6  11      659.47      556.94     55.85 o 
  18   6  11        6.08      -65.33     65.57 o 
 -23   7  11       31.75       -2.85     63.08 o 
 -21   7  11      333.71      314.10     48.97 o 
 -19   7  11       80.44      107.43     44.58 o 
 -17   7  11       23.11      -63.32     63.32 o 
 -15   7  11       37.15       72.80     56.92 o 
 -13   7  11      153.16      221.02     41.26 o 
 -11   7  11       69.03      -57.03     59.05 o 
  -9   7  11        2.58       45.53     53.95 o 
  -7   7  11        1.85       19.92     50.39 o 
  -5   7  11        0.34      -52.88     52.88 o 
  -3   7  11       30.24      114.54     36.17 o 
  -1   7  11       10.94       74.11     36.52 o 
   1   7  11       30.97       67.23     56.09 o 
   3   7  11      104.60      130.67     39.72 o 
   5   7  11        9.78      -28.46     52.41 o 
   7   7  11       60.71      103.52     39.25 o 
   9   7  11       61.77      159.84     40.79 o 
  11   7  11      186.99      215.45     44.94 o 
  13   7  11        1.45      -52.65     62.73 o 
  15   7  11      129.95      142.29     45.18 o 
  17   7  11       22.04       85.85     69.25 o 
 -22   8  11       58.40       41.50     71.50 o 
 -20   8  11     1096.71     1097.29     85.49 o 
 -18   8  11        1.14       10.08     61.30 o 
 -16   8  11       63.57      116.08     42.57 o 
 -14   8  11      338.08      279.48     47.79 o 
 -12   8  11      897.42      824.33     79.33 o 
 -10   8  11       45.29       83.48     40.67 o 
  -8   8  11       37.04       -2.61     55.49 o 
  -6   8  11      502.40      557.89     46.36 o 
  -4   8  11      113.88      122.37     39.13 o 
  -2   8  11      245.64      227.66     39.60 o 
   0   8  11       12.26      -47.08     81.16 o 
   2   8  11      269.58      263.12     43.87 o 
   4   8  11      180.20      170.51     45.89 o 
   6   8  11      513.66      533.70     48.97 o 
   8   8  11        5.44       32.25     61.66 o 
  10   8  11       25.98       15.41     60.24 o 
  12   8  11      899.30      943.38     82.88 o 
  14   8  11      535.93      519.24     55.73 o 
  16   8  11        4.15      -13.87     69.72 o 
 -21   9  11       15.60       13.87     63.44 o 
 -19   9  11     1581.44     1725.26     97.82 o 
 -17   9  11      108.87       72.33     46.36 o 
 -15   9  11      147.62      145.73     44.58 o 
 -13   9  11        0.39       -2.49     55.73 o 
 -11   9  11     2995.07     3164.87    112.76 o 
  -9   9  11       22.92       56.32     57.15 o 
  -7   9  11      200.22       75.41     60.59 o 
  -5   9  11       17.84       24.90     56.09 o 
  -3   9  11     3093.26     3440.32    112.41 o 
  -1   9  11       53.76      103.75     39.25 o 
   1   9  11      424.45      227.78     44.11 o 
   3   9  11       58.37       44.82     58.22 o 
   5   9  11     1503.04     1758.58     93.79 o 
   7   9  11      411.94      342.68     51.46 o 
   9   9  11      721.80      605.20     53.24 o 
  11   9  11       46.08       44.82     66.40 o 
  13   9  11      277.23      274.26     56.56 o 
  15   9  11      646.57      634.73     60.59 o 
 -18  10  11      130.09       83.24     73.16 o 
 -16  10  11       94.06       10.08     69.60 o 
 -14  10  11      194.90      183.32     47.55 o 
 -12  10  11      154.97       86.92     68.89 o 
 -10  10  11      557.56      674.33     51.82 o 
  -8  10  11        5.93       -2.49     54.19 o 
  -6  10  11        4.23      -60.59     60.59 o 
  -4  10  11      527.66      575.20     47.55 o 
  -2  10  11      826.85      820.42     54.19 o 
   0  10  11      186.86      173.07     48.08 o 
   2  10  11      248.93      232.52     44.94 o 
   4  10  11      709.28      762.79     73.16 o 
   6  10  11      626.26      671.72     56.32 o 
   8  10  11      322.12      312.33     49.68 o 
  10  10  11      324.30      305.21     51.58 o 
  12  10  11      402.67      476.91     55.02 o 
 -17  11  11       17.65      -49.92     66.16 o 
 -15  11  11       50.49       90.12     73.75 o 
 -13  11  11       20.79      -68.89     68.89 o 
 -11  11  11      802.79      736.47     58.58 o 
  -9  11  11        1.84       25.61     60.12 o 
  -7  11  11      129.14      236.08     47.67 o 
  -5  11  11        1.68      -43.28     59.76 o 
  -3  11  11     1097.31     1049.86     85.37 o 
  -1  11  11        0.12      -11.98     60.59 o 
   1  11  11      109.61       98.42     67.59 o 
   3  11  11       50.21       48.14     45.65 o 
   5  11  11     1075.51     1229.74     92.01 o 
   7  11  11        0.11      -64.86     64.86 o 
   9  11  11       19.44      -24.31     64.03 o 
  11  11  11       61.59       72.09     68.30 o 
 -12  12  11        7.58       45.53     65.93 o 
 -10  12  11        0.05      -67.59     67.59 o 
  -8  12  11        5.17       36.76     61.66 o 
  -6  12  11      163.24       60.47     71.26 o 
  -4  12  11       27.37      -43.40     70.31 o 
  -2  12  11       57.35       50.04     65.22 o 
   0  12  11        3.82       40.57     42.92 o 
   2  12  11      130.23      242.01     48.14 o 
   4  12  11       29.43       55.49     65.33 o 
   6  12  11      227.45      226.95     51.22 o 
  -7  13  11      444.02      437.18     54.07 o 
  -5  13  11       24.16       80.51     48.38 o 
  -3  13  11      767.71     1028.87     86.68 o 
  -1  13  11       40.73       78.73     71.38 o 
   1  13  11      360.74      309.48     54.54 o 
 -26   0  12      647.43      682.99     57.75 o 
 -24   0  12     1271.84     1329.93     88.58 o 
 -22   0  12       45.16      -39.84     63.67 o 
 -20   0  12        3.45      -34.51     55.73 o 
 -18   0  12     1456.73     1395.38     83.48 o 
 -16   0  12     2411.08     2274.50     96.05 o 
 -14   0  12        0.03      -14.70     50.63 o 
 -12   0  12       78.52      137.19     36.05 o 
 -10   0  12     1639.31     1566.84     80.51 o 
  -8   0  12     1623.87     1447.56     76.95 o 
  -6   0  12      125.51       46.84     49.56 o 
  -4   0  12      778.60      818.05     66.16 o 
  -2   0  12      722.66      609.95     60.12 o 
   0   0  12      215.16      261.34     25.84 o 
   2   0  12      387.93      383.11     42.69 o 
   4   0  12     1862.02     2022.76     83.48 o 
   6   0  12      138.87      163.87     38.66 o 
   8   0  12       27.10       32.73     55.14 o 
  10   0  12      460.18      570.34     46.48 o 
  12   0  12     1997.74     1973.91     98.77 o 
  14   0  12        8.46       52.53     64.03 o 
  16   0  12      150.21      219.01     48.14 o 
  18   0  12      209.26      246.75     50.99 o 
  20   0  12     1324.37     1424.08    102.80 o 
 -27   1  12       38.93      -13.99     72.92 o 
 -25   1  12       23.61       66.99     63.44 o 
 -23   1  12        0.00       41.38     61.07 o 
 -21   1  12      139.24      159.25     41.62 o 
 -19   1  12      104.08      133.87     40.67 o 
 -17   1  12        2.08       -8.30     53.95 o 
 -15   1  12      156.20      124.86     39.49 o 
 -13   1  12      141.04       15.30     53.60 o 
 -11   1  12      236.79      271.42     40.43 o 
  -9   1  12       50.10       70.43     51.22 o 
  -7   1  12      407.56      390.23     41.38 o 
  -5   1  12        5.47       34.62     32.96 o 
  -3   1  12      390.82      342.44     40.55 o 
  -1   1  12       75.27       69.13     48.62 o 
   1   1  12      210.16      214.15     39.01 o 
   3   1  12      169.95      140.27     38.77 o 
   5   1  12      449.26      377.54     44.47 o 
   7   1  12       63.85       66.99     54.90 o 
   9   1  12        4.90      -33.08     55.73 o 
  11   1  12      498.38      549.71     49.92 o 
  13   1  12      311.66      275.57     48.26 o 
  15   1  12       62.03       82.29     61.90 o 
  17   1  12       27.96      -19.80     73.99 o 
  19   1  12      435.69      499.67     55.14 o 
 -26   2  12     1223.05     1278.23     97.94 o 
 -24   2  12      424.67      460.78     54.31 o 
 -22   2  12       43.76       18.26     64.50 o 
 -20   2  12     4595.96     4595.71    134.70 o 
 -18   2  12     1504.26     1421.94     89.05 o 
 -16   2  12      517.64      482.36     47.90 o 
 -14   2  12     1280.77     1202.11     79.56 o 
 -12   2  12     9381.45     9153.59    163.28 o 
 -10   2  12     1309.97     1216.34     78.38 o 
  -8   2  12      214.32      233.47     38.54 o 
  -6   2  12     4234.16     3734.74    105.53 o 
  -4   2  12    12608.71    11916.73    172.41 o 
  -2   2  12      949.47      891.56     67.94 o 
   0   2  12        2.36      102.24     25.11 o 
   2   2  12     5609.99     5339.88    124.86 o 
   4   2  12     9777.12    10055.94    165.77 o 
   6   2  12      586.44      498.61     47.43 o 
   8   2  12      286.61      345.76     46.36 o 
  10   2  12     4220.07     4223.27    122.72 o 
  12   2  12     4692.33     4679.30    134.46 o 
  14   2  12      386.44      356.43     50.39 o 
  16   2  12      683.09      693.90     59.17 o 
  18   2  12     1986.28     2022.76    107.67 o 
  20   2  12     1596.80     1730.83    106.24 o 
 -25   3  12       24.93       86.09     68.89 o 
 -23   3  12      687.10      744.53     57.63 o 
 -21   3  12     1887.10     1802.57     99.01 o 
 -19   3  12    14672.75    14413.32    218.18 o 
 -17   3  12       16.07       30.71     59.88 o 
 -15   3  12      705.49      749.39     71.86 o 
 -13   3  12     1995.13     1672.37     88.34 o 
 -11   3  12    31573.51    30119.10    280.07 o 
  -9   3  12      280.88      188.30     43.40 o 
  -7   3  12      619.17      655.01     64.50 o 
  -5   3  12     1211.35     1097.41     72.80 o 
  -3   3  12    45160.41    41771.05    445.72 o 
  -1   3  12      624.20      549.71     47.31 o 
   1   3  12      515.20      593.58     43.64 o 
   3   3  12      417.11      345.88     46.13 o 
   5   3  12    40736.57    39397.31    454.50 o 
   7   3  12      547.04      620.62     49.45 o 
   9   3  12      432.88      462.80     48.02 o 
  11   3  12      103.63      135.41     45.41 o 
  13   3  12    24619.81    25352.88    290.86 o 
  15   3  12      265.03      330.35     50.75 o 
  17   3  12      332.98      261.93     55.02 o 
  19   3  12       54.09       93.91     70.79 o 
 -26   4  12       86.74      143.95     46.72 o 
 -24   4  12        0.61       43.64     61.90 o 
 -22   4  12     1065.75      979.19     81.70 o 
 -20   4  12     4760.02     4705.63    137.31 o 
 -18   4  12      201.89      189.60     47.67 o 
 -16   4  12       68.80       14.11     42.45 o 
 -14   4  12     1568.76     1309.54     83.95 o 
 -12   4  12     5468.68     4755.67    122.84 o 
 -10   4  12      468.12      368.89     44.11 o 
  -8   4  12      138.34       59.88     55.02 o 
  -6   4  12     1333.72     1188.35     76.12 o 
  -4   4  12     3859.04     3145.66    101.03 o 
  -2   4  12      578.18      512.72     44.23 o 
   0   4  12       17.23       64.07     25.23 o 
   2   4  12      623.89      573.43     45.06 o 
   4   4  12     1805.38     1446.61     80.04 o 
   6   4  12      322.92      299.87     42.81 o 
   8   4  12       78.27      114.54     42.09 o 
  10   4  12      175.01       83.71     62.61 o 
  12   4  12      737.26      742.63     54.90 o 
  14   4  12       46.66       -3.44     63.67 o 
  16   4  12      329.38      348.13     52.65 o 
  18   4  12       79.34       27.98     70.43 o 
 -25   5  12        0.12       93.20     64.62 o 
 -23   5  12        0.86       43.64     63.20 o 
 -21   5  12       53.34       89.76     61.18 o 
 -19   5  12      210.18      304.62     44.11 o 
 -17   5  12       28.22       66.76     56.80 o 
 -15   5  12        0.02      -11.15     59.88 o 
 -13   5  12       28.91       74.58     56.56 o 
 -11   5  12      701.18      532.52     48.14 o 
  -9   5  12       78.86      117.27     37.11 o 
  -7   5  12        2.90       27.51     51.58 o 
  -5   5  12        2.67        0.59     51.82 o 
  -3   5  12      825.54      897.02     64.98 o 
  -1   5  12       76.58       27.63     55.85 o 
   1   5  12        0.33      -54.19     54.19 o 
   3   5  12        1.80      -23.12     54.66 o 
   5   5  12      394.68      378.73     43.87 o 
   7   5  12       30.16       72.33     56.80 o 
   9   5  12       17.12       88.34     41.50 o 
  11   5  12        4.61      -57.39     57.39 o 
  13   5  12       44.99       70.79     61.42 o 
  15   5  12        3.26       12.45     64.15 o 
  17   5  12       21.71       38.06     65.57 o 
 -24   6  12       56.25      -24.78     71.62 o 
 -22   6  12       16.47      -66.52     66.52 o 
 -20   6  12      534.99      600.82     53.60 o 
 -18   6  12        0.84      -24.66     63.79 o 
 -16   6  12       19.64       45.30     41.50 o 
 -14   6  12      246.38      303.67     46.24 o 
 -12   6  12      752.10      686.31     52.29 o 
 -10   6  12       22.01       98.30     38.18 o 
  -8   6  12       21.31        2.96     57.27 o 
  -6   6  12      531.64      500.38     46.48 o 
  -4   6  12      620.41      544.38     45.89 o 
  -2   6  12       21.51      -55.26     55.26 o 
   0   6  12       45.27       72.71     36.73 o 
   2   6  12      394.77      353.11     44.82 o 
   4   6  12      212.05      173.59     42.45 o 
   6   6  12        8.58       52.65     57.27 o 
   8   6  12       27.82       57.75     59.41 o 
  10   6  12      120.88       64.74     65.93 o 
  12   6  12       12.56      -64.62     64.62 o 
  14   6  12        0.27       16.96     62.37 o 
  16   6  12        0.77       79.56     72.45 o 
 -23   7  12       15.43      -14.11     71.26 o 
 -21   7  12        0.19       87.75     43.16 o 
 -19   7  12      452.86      405.76     52.65 o 
 -17   7  12       74.65       77.55     62.37 o 
 -15   7  12        8.96       33.79     63.08 o 
 -13   7  12       14.96       20.51     53.60 o 
 -11   7  12      956.98     1029.34     78.85 o 
  -9   7  12       50.11       19.56     57.15 o 
  -7   7  12       35.56      -59.29     59.29 o 
  -5   7  12       84.32       82.65     38.77 o 
  -3   7  12     1796.13     1917.70     89.52 o 
  -1   7  12        0.53       42.69     57.51 o 
   1   7  12      253.30      288.14     43.52 o 
   3   7  12      101.79      146.44     41.15 o 
   5   7  12     1871.35     1975.33     93.79 o 
   7   7  12        0.47      -40.91     60.59 o 
   9   7  12      306.62      338.65     49.09 o 
  11   7  12       39.10       60.35     61.07 o 
  13   7  12     1158.08     1322.70     91.78 o 
  15   7  12       23.58       72.92     46.36 o 
 -20   8  12      181.89      151.18     50.51 o 
 -18   8  12       21.21       69.96     58.46 o 
 -16   8  12      218.03      247.82     49.21 o 
 -14   8  12      540.70      529.08     50.63 o 
 -12   8  12      396.77      316.36     48.50 o 
 -10   8  12       10.79        2.96     64.39 o 
  -8   8  12      394.40      374.22     47.55 o 
  -6   8  12      618.27      592.99     50.51 o 
  -4   8  12      362.89      408.37     46.36 o 
  -2   8  12        3.71      -58.81     58.81 o 
   0   8  12      728.19      721.88     45.35 o 
   2   8  12      245.87      322.29     44.94 o 
   4   8  12       97.88       76.01     46.01 o 
   6   8  12       58.17       57.63     60.47 o 
   8   8  12      917.57      930.93     82.53 o 
  10   8  12       19.03        6.17     65.93 o 
  12   8  12        0.02      -27.27     67.94 o 
  14   8  12       97.57      114.07     48.02 o 
 -19   9  12      346.54      405.52     55.14 o 
 -17   9  12       11.20       53.48     44.47 o 
 -15   9  12      905.49      935.67     80.39 o 
 -13   9  12      221.61      217.11     46.96 o 
 -11   9  12      856.88     1038.36     79.44 o 
  -9   9  12        0.16        6.05     44.23 o 
  -7   9  12      698.72      726.39     53.36 o 
  -5   9  12      149.92      127.23     46.01 o 
  -3   9  12      971.32     1043.57     87.15 o 
  -1   9  12       59.68       67.82     62.25 o 
   1   9  12      346.03      307.23     47.31 o 
   3   9  12      117.90       61.18     64.62 o 
   5   9  12      473.05      789.47     74.70 o 
   7   9  12      337.90      339.12     52.29 o 
   9   9  12      125.56      -13.28     72.57 o 
  11   9  12      138.89      184.86     51.22 o 
  13   9  12       44.31      117.03     47.31 o 
 -16  10  12      336.16      288.49     52.53 o 
 -14  10  12        1.28      -33.44     63.20 o 
 -12  10  12      170.66      191.26     48.85 o 
 -10  10  12       52.61      -16.60     67.11 o 
  -8  10  12      312.09      317.66     49.45 o 
  -6  10  12        2.79       19.33     61.42 o 
  -4  10  12      381.34      512.83     53.48 o 
  -2  10  12        0.38      -33.91     64.03 o 
   0  10  12      199.07      224.77     35.09 o 
   2  10  12        6.33       76.95     59.29 o 
   4  10  12      421.36      356.79     54.78 o 
   6  10  12       73.17      108.73     48.97 o 
   8  10  12       69.75      141.34     47.43 o 
  10  10  12        8.26       14.94     72.69 o 
 -13  11  12      738.93      744.88     60.59 o 
 -11  11  12     2720.95     3012.50    124.27 o 
  -9  11  12        0.09       74.35     67.23 o 
  -7  11  12      481.99      435.29     54.43 o 
  -5  11  12      480.94      607.34     56.32 o 
  -3  11  12     3310.07     3663.71    127.59 o 
  -1  11  12       43.68      -71.14     71.14 o 
   1  11  12      162.11      196.95     50.39 o 
   3  11  12      137.83      209.40     50.16 o 
   5  11  12     2549.95     3005.86    122.61 o 
   7  11  12      217.83      261.46     51.94 o 
  -8  12  12      924.42     1023.06     91.90 o 
  -6  12  12      183.18      258.37     54.66 o 
  -4  12  12        3.05        2.85     69.01 o 
  -2  12  12       85.36       91.42     48.50 o 
   0  12  12      832.35     1082.26     61.72 o 
   2  12  12      176.54      199.92     52.65 o 
 -25   1  13        3.98      -63.32     66.88 o 
 -23   1  13        0.14       40.08     63.79 o 
 -21   1  13       59.12       86.09     62.73 o 
 -19   1  13      480.04      465.52     50.99 o 
 -17   1  13       62.87       66.76     58.69 o 
 -15   1  13       93.20       49.92     61.42 o 
 -13   1  13        2.53        2.37     39.72 o 
 -11   1  13      771.79      770.26     68.54 o 
  -9   1  13      220.97      186.28     40.91 o 
  -7   1  13      687.19      707.77     47.19 o 
  -5   1  13      118.93       64.27     55.26 o 
  -3   1  13      852.85      865.83     67.71 o 
  -1   1  13      318.41      297.98     41.62 o 
   1   1  13     1438.85     1372.62     76.95 o 
   3   1  13      176.06      128.53     40.67 o 
   5   1  13      797.26      677.65     52.29 o 
   7   1  13      265.69      197.90     45.06 o 
   9   1  13     1198.34     1234.83     79.68 o 
  11   1  13       62.72       57.51     44.35 o 
  13   1  13      562.03      497.78     53.36 o 
  15   1  13      152.50      148.10     48.50 o 
  17   1  13      638.27      629.04     61.18 o 
 -24   2  13      405.33      315.29     56.92 o 
 -22   2  13      313.22      379.91     49.80 o 
 -20   2  13      550.90      659.16     55.14 o 
 -18   2  13     1145.10     1032.66     82.05 o 
 -16   2  13     1181.14     1248.47     83.83 o 
 -14   2  13      528.56      453.19     49.45 o 
 -12   2  13      221.51      253.16     44.94 o 
 -10   2  13      885.86      709.19     70.20 o 
  -8   2  13     1733.23     1730.36     83.83 o 
  -6   2  13      431.73      421.89     41.74 o 
  -4   2  13      159.67       89.41     41.98 o 
  -2   2  13      129.52      145.37     40.32 o 
   0   2  13     1380.79     1441.76     57.76 o 
   2   2  13       99.88       83.83     59.76 o 
   4   2  13     1813.01     1799.49     89.76 o 
   6   2  13       98.18      149.29     43.99 o 
   8   2  13      665.48      627.38     52.05 o 
  10   2  13        1.13      -29.29     63.44 o 
  12   2  13     3176.32     3157.40    115.97 o 
  14   2  13      441.75      433.03     55.49 o 
  16   2  13      246.73      214.98     53.83 o 
  18   2  13       51.17       -3.20     78.14 o 
 -23   3  13      761.49      678.72     59.88 o 
 -21   3  13        7.95      -26.80     63.79 o 
 -19   3  13      321.45      261.93     49.92 o 
 -17   3  13       36.09        8.66     57.39 o 
 -15   3  13     1985.93     1896.12     92.01 o 
 -13   3  13       82.25       79.80     54.78 o 
 -11   3  13      404.21      361.53     43.99 o 
  -9   3  13      143.59      117.03     41.86 o 
  -7   3  13     3088.69     2730.89     99.13 o 
  -5   3  13      418.73      267.39     44.23 o 
  -3   3  13      286.28      237.03     39.37 o 
  -1   3  13      500.67      410.62     46.24 o 
   1   3  13     2282.17     2249.95     92.84 o 
   3   3  13      452.44      394.14     45.77 o 
   5   3  13       45.02       10.20     59.05 o 
   7   3  13     1132.06     1115.19     79.09 o 
   9   3  13      710.28      690.58     53.71 o 
  11   3  13      158.56      230.98     46.24 o 
  13   3  13        4.45       66.99     63.20 o 
  15   3  13     1531.75     1384.59    102.21 o 
  17   3  13       32.93       -4.15     68.18 o 
 -24   4  13       71.87       66.76     47.55 o 
 -22   4  13       62.32       17.67     63.44 o 
 -20   4  13        9.52       45.06     63.32 o 
 -18   4  13        1.25        9.01     62.37 o 
 -16   4  13      391.20      308.29     47.07 o 
 -14   4  13       10.88      -30.83     58.10 o 
 -12   4  13        4.35       41.74     55.49 o 
 -10   4  13       35.64       21.22     58.69 o 
  -8   4  13     1063.03      840.93     73.40 o 
  -6   4  13       11.45       -4.86     54.31 o 
  -4   4  13        6.19      -56.92     56.92 o 
  -2   4  13       54.90       70.31     57.63 o 
   0   4  13     1253.45     1051.15     73.28 o 
   2   4  13       30.55       47.67     57.27 o 
   4   4  13       91.07      -51.46     60.35 o 
   6   4  13       14.51      -20.04     58.81 o 
   8   4  13      681.70      607.58     51.22 o 
  10   4  13        7.35      -61.90     61.90 o 
  12   4  13      303.67      255.77     50.63 o 
  14   4  13        0.51      -68.65     68.65 o 
  16   4  13      187.75       80.27     72.80 o 
 -23   5  13        0.87       46.84     68.54 o 
 -21   5  13      228.25      220.67     49.68 o 
 -19   5  13       20.08      -19.80     59.64 o 
 -17   5  13      439.28      413.35     50.51 o 
 -15   5  13       24.79      -17.43     57.15 o 
 -13   5  13      428.09      417.97     49.21 o 
 -11   5  13      131.80       19.33     62.73 o 
  -9   5  13      230.17      225.53     43.52 o 
  -7   5  13      179.49      198.02     40.91 o 
  -5   5  13      342.02      337.23     41.03 o 
  -3   5  13      736.91      660.10     64.15 o 
  -1   5  13        0.01       15.89     56.20 o 
   1   5  13      398.61      396.87     45.41 o 
   3   5  13       84.31       90.24     40.20 o 
   5   5  13     1604.60     1423.13     85.26 o 
   7   5  13      184.61      213.20     44.70 o 
   9   5  13      476.86      395.68     53.24 o 
  11   5  13        0.36       22.29     63.44 o 
  13   5  13     1750.17     1609.29    102.69 o 
  15   5  13      304.27      309.12     53.12 o 
 -22   6  13       25.79      -31.90     74.35 o 
 -20   6  13      193.35      193.99     49.92 o 
 -18   6  13      117.66       20.39     68.54 o 
 -16   6  13      269.56      241.42     48.85 o 
 -14   6  13       22.25      115.73     40.55 o 
 -12   6  13      279.48      332.96     46.84 o 
 -10   6  13      106.56       86.68     60.59 o 
  -8   6  13      500.41      464.10     49.09 o 
  -6   6  13        1.64      -59.64     59.64 o 
  -4   6  13      389.66      356.67     45.89 o 
  -2   6  13       55.17       80.63     55.26 o 
   0   6  13      634.42      598.80     35.71 o 
   2   6  13        3.23       -2.25     55.73 o 
   4   6  13      300.53      368.65     48.02 o 
   6   6  13        4.62      -35.22     62.25 o 
   8   6  13      444.52      456.75     51.82 o 
  10   6  13        1.39      -35.69     61.18 o 
  12   6  13      138.32      167.43     50.63 o 
  14   6  13       12.20      -10.91     69.72 o 
 -19   7  13      275.25      256.48     50.99 o 
 -17   7  13        0.00      -66.76     66.76 o 
 -15   7  13      170.42      155.69     47.19 o 
 -13   7  13      194.46      175.13     46.96 o 
 -11   7  13      367.10      353.47     47.55 o 
  -9   7  13        0.11      -47.79     59.29 o 
  -7   7  13      234.99      179.88     46.36 o 
  -5   7  13      323.22      287.54     47.19 o 
  -3   7  13      374.28      431.97     47.55 o 
  -1   7  13       12.79      -29.17     58.46 o 
   1   7  13      109.28       77.78     44.35 o 
   3   7  13      299.51      312.68     45.77 o 
   5   7  13      287.22      207.51     49.21 o 
   7   7  13       60.18       38.18     63.44 o 
   9   7  13        2.32       46.48     64.74 o 
  11   7  13      187.82      218.77     49.92 o 
  13   7  13      153.03      -31.07     74.94 o 
 -18   8  13       59.80        6.76     66.64 o 
 -16   8  13      150.67       63.91     75.65 o 
 -14   8  13       30.21       16.84     61.42 o 
 -12   8  13      137.02      -22.53     65.69 o 
 -10   8  13       37.08      -63.67     63.67 o 
  -8   8  13      227.71      304.97     46.24 o 
  -6   8  13       82.24       88.46     63.32 o 
  -4   8  13      323.18      296.32     46.01 o 
  -2   8  13        8.69      -14.94     63.20 o 
   0   8  13      235.96      205.19     34.25 o 
   2   8  13       88.01       -6.52     64.03 o 
   4   8  13      297.40      212.84     49.09 o 
   6   8  13        0.36      -49.45     63.08 o 
   8   8  13      187.44      236.32     48.26 o 
  10   8  13       24.15        3.44     67.11 o 
 -15   9  13     1237.11     1553.56    100.67 o 
 -13   9  13        0.45      -58.58     68.89 o 
 -11   9  13       22.13       83.00     62.13 o 
  -9   9  13      229.16      283.04     50.99 o 
  -7   9  13     1605.20     1843.71     98.65 o 
  -5   9  13       34.97      -22.41     62.49 o 
  -3   9  13      131.12       28.70     69.72 o 
  -1   9  13      287.92      334.97     48.26 o 
   1   9  13     1542.69     1632.06     96.52 o 
   3   9  13      143.08      191.26     49.56 o 
   5   9  13      185.20      238.45     50.39 o 
   7   9  13      221.93      286.83     50.28 o 
   9   9  13     1113.99     1218.59     97.47 o 
 -12  10  13        9.88       80.75     72.33 o 
 -10  10  13      318.41      387.86     54.31 o 
  -8  10  13     4228.34     4458.40    139.92 o 
  -6  10  13      243.44      242.72     50.28 o 
  -4  10  13        0.01      119.17     45.06 o 
  -2  10  13      369.77      280.90     53.83 o 
   0  10  13     4807.44     5009.78    104.89 o 
   2  10  13       51.06       79.33     69.84 o 
   4  10  13        0.03       31.07     66.64 o 
   6  10  13      165.23      157.70     54.07 o 
  -7  11  13       59.09      113.00     46.48 o 
  -5  11  13      104.37       -6.28     75.77 o 
  -3  11  13     2028.81     1666.33    106.95 o 
  -1  11  13       23.84        7.83     69.48 o 
   1  11  13       70.75       93.79     64.98 o 
 -22   0  14      210.73      200.15     50.28 o 
 -20   0  14     1143.85     1144.95     92.37 o 
 -18   0  14      515.71      522.44     52.65 o 
 -16   0  14     1047.69     1021.04     85.37 o 
 -14   0  14        0.55       26.20     57.39 o 
 -12   0  14     4610.58     4845.90    128.53 o 
 -10   0  14       98.52      105.65     41.03 o 
  -8   0  14     1867.28     1774.94     92.96 o 
  -6   0  14      287.81      327.27     44.35 o 
  -4   0  14     7044.35     7155.26    149.29 o 
  -2   0  14        4.43      -19.45     56.68 o 
   0   0  14     1800.54     1836.88    125.21 o 
   2   0  14      502.65      545.56     50.39 o 
   4   0  14     5072.21     5158.34    135.65 o 
   6   0  14       27.33       55.49     59.05 o 
   8   0  14      882.20      975.04     78.02 o 
  10   0  14      247.99      290.15     51.46 o 
  12   0  14     1710.56     1770.55    102.45 o 
  14   0  14       12.49      -37.59     69.25 o 
 -23   1  14       15.16      -56.80     74.46 o 
 -21   1  14       26.28       60.71     64.74 o 
 -19   1  14      112.38       64.39     65.45 o 
 -17   1  14      354.10      351.81     47.07 o 
 -15   1  14        0.57      -59.88     59.88 o 
 -13   1  14      143.23      154.03     42.69 o 
 -11   1  14      360.77      387.74     43.87 o 
  -9   1  14      200.71      186.75     42.57 o 
  -7   1  14       94.59      -59.05     61.78 o 
  -5   1  14      382.68      311.26     45.18 o 
  -3   1  14      665.02      574.02     50.04 o 
  -1   1  14       25.60       57.51     53.00 o 
   1   1  14      470.48      377.54     48.02 o 
   3   1  14      485.45      456.27     49.80 o 
   5   1  14      652.21      617.89     52.77 o 
   7   1  14        0.37        2.37     62.13 o 
   9   1  14      634.17      587.89     53.12 o 
  11   1  14      295.61      236.79     52.05 o 
  13   1  14      385.64      301.89     55.37 o 
  15   1  14        0.30       39.60     68.18 o 
 -22   2  14      229.32      231.69     52.53 o 
 -20   2  14      318.69      291.81     54.43 o 
 -18   2  14      102.25      104.23     44.58 o 
 -16   2  14     1345.88     1443.41     90.71 o 
 -14   2  14       68.69       32.13     63.56 o 
 -12   2  14      499.89      419.04     48.97 o 
 -10   2  14        8.75       78.61     38.18 o 
  -8   2  14     1205.16     1306.33     81.22 o 
  -6   2  14       37.53       53.71     41.50 o 
  -4   2  14      423.00      420.11     45.53 o 
  -2   2  14       90.69       68.65     60.95 o 
   0   2  14      484.15      547.84     33.53 o 
   2   2  14      439.84      364.50     46.72 o 
   4   2  14      242.10      274.62     45.30 o 
   6   2  14      490.46      470.15     51.70 o 
   8   2  14       34.07        0.00     45.77 o 
  10   2  14      730.30      844.01     80.87 o 
  12   2  14       63.43       36.52     64.03 o 
  14   2  14      807.66      867.73     83.95 o 
 -21   3  14        0.53       17.43     70.67 o 
 -19   3  14       21.41      -33.20     67.35 o 
 -17   3  14      459.68      377.90     49.92 o 
 -15   3  14      181.64       52.17     61.07 o 
 -13   3  14        2.86       26.20     59.05 o 
 -11   3  14      133.51       87.27     62.96 o 
  -9   3  14      160.71      162.57     42.21 o 
  -7   3  14      290.39      219.36     41.86 o 
  -5   3  14        6.92      -11.15     59.29 o 
  -3   3  14      427.13      417.14     45.65 o 
  -1   3  14       10.51      -55.73     58.58 o 
   1   3  14      437.17      323.47     47.31 o 
   3   3  14      200.17      183.43     42.81 o 
   5   3  14      779.02      723.42     55.49 o 
   7   3  14       12.47       42.69     60.47 o 
   9   3  14      650.64      526.35     54.43 o 
  11   3  14      679.38      617.18     56.92 o 
  13   3  14      891.62     1024.48     88.34 o 
 -20   4  14      264.75      268.22     51.58 o 
 -18   4  14        0.60       23.60     62.49 o 
 -16   4  14      250.26      244.26     49.68 o 
 -14   4  14       36.22       70.67     60.95 o 
 -12   4  14      459.94      559.79     49.45 o 
 -10   4  14        0.02       29.29     59.05 o 
  -8   4  14      564.52      496.83     48.38 o 
  -6   4  14       14.75       44.94     55.73 o 
  -4   4  14      569.49      570.82     49.09 o 
  -2   4  14        0.00      -34.74     57.86 o 
   0   4  14      921.95      769.93     38.06 o 
   2   4  14      110.31       89.05     41.86 o 
   4   4  14      384.22      351.57     49.45 o 
   6   4  14        0.33       21.58     60.71 o 
   8   4  14      927.88      873.06     77.67 o 
  10   4  14      153.31       99.13     67.47 o 
  12   4  14      170.44      227.07     52.29 o 
  14   4  14        0.37      -17.67     68.18 o 
 -19   5  14        0.02       97.11     44.82 o 
 -17   5  14        7.99       36.64     65.33 o 
 -15   5  14      287.21      361.89     50.16 o 
 -13   5  14      140.42       30.59     67.47 o 
 -11   5  14       20.57       30.47     62.25 o 
  -9   5  14       17.14       14.35     62.01 o 
  -7   5  14      300.01      344.10     47.07 o 
  -5   5  14      105.44      140.27     41.98 o 
  -3   5  14       58.06       81.82     58.46 o 
  -1   5  14       83.80      152.61     42.57 o 
   1   5  14      185.08      170.63     44.82 o 
   3   5  14       32.59      -11.74     65.33 o 
   5   5  14       61.44       77.43     60.95 o 
   7   5  14      151.61      142.41     46.96 o 
   9   5  14       97.00      137.78     48.50 o 
  11   5  14        7.02      -71.03     71.03 o 
  13   5  14       36.91       18.38     71.38 o 
 -18   6  14       14.79       67.94     47.67 o 
 -16   6  14      371.44      375.88     51.82 o 
 -14   6  14       21.46       63.20     43.04 o 
 -12   6  14      895.61     1014.88     80.75 o 
 -10   6  14       94.22       92.84     66.05 o 
  -8   6  14      510.75      479.40     50.87 o 
  -6   6  14        1.95       -5.81     59.29 o 
  -4   6  14      637.67      692.24     52.77 o 
  -2   6  14      126.58       30.71     64.98 o 
   0   6  14      343.59      364.00     34.08 o 
   2   6  14        0.20       46.24     61.07 o 
   4   6  14      416.88      437.66     52.17 o 
   6   6  14       70.06       67.71     64.98 o 
   8   6  14      142.66      180.83     47.90 o 
  10   6  14        4.46       81.58     47.67 o 
 -17   7  14        6.35      -70.79     70.79 o 
 -15   7  14       24.83       38.06     64.03 o 
 -13   7  14       14.73       46.72     66.64 o 
 -11   7  14      300.31      368.06     49.68 o 
  -9   7  14       32.49      -64.03     64.03 o 
  -7   7  14      157.75      125.33     46.13 o 
  -5   7  14       69.20      154.74     45.41 o 
  -3   7  14      195.55      153.08     45.30 o 
  -1   7  14       50.80      -12.33     65.81 o 
   1   7  14      223.41      239.64     46.84 o 
   3   7  14       67.76      -13.75     70.08 o 
   5   7  14      284.33      307.46     49.68 o 
   7   7  14        2.71       16.01     45.53 o 
   9   7  14      121.89      123.20     49.21 o 
 -14   8  14        5.31       55.97     68.30 o 
 -12   8  14      510.16      635.68     54.66 o 
 -10   8  14        0.78      -23.95     63.32 o 
  -8   8  14      195.25       96.64     74.82 o 
  -6   8  14       19.03      -65.93     65.93 o 
  -4   8  14      317.18      406.83     51.82 o 
  -2   8  14      110.32      110.63     47.55 o 
   0   8  14       28.72       77.66     38.03 o 
   2   8  14      158.45      204.42     47.43 o 
   4   8  14      144.94      110.16     50.63 o 
   6   8  14      301.04      285.05     54.66 o 
 -11   9  14      101.50       14.94     69.96 o 
  -9   9  14      367.16      419.16     57.27 o 
  -7   9  14      527.26      637.57     60.24 o 
  -5   9  14       53.12       -6.52     67.59 o 
  -3   9  14      253.88      163.40     53.95 o 
  -1   9  14      293.20      355.49     53.48 o 
   1   9  14      856.94      902.35     88.34 o 
   3   9  14       17.11       94.98     64.03 o 
  -4  10  14      722.34     1054.96     87.98 o 
 -19   1  15        0.67       41.86     68.89 o 
 -17   1  15       14.39       77.07     60.95 o 
 -15   1  15     1096.76     1298.03     86.32 o 
 -13   1  15     2834.23     3045.82    119.52 o 
 -11   1  15      157.75      264.66     44.82 o 
  -9   1  15        3.32       24.43     58.34 o 
  -7   1  15      864.05      798.60     53.83 o 
  -5   1  15     1672.88     1801.38     96.40 o 
  -3   1  15      509.04      576.27     51.82 o 
  -1   1  15        3.27      -18.62     63.79 o 
   1   1  15      224.91      162.09     47.43 o 
   3   1  15      421.22      500.74     52.65 o 
   5   1  15      659.50      825.28     55.61 o 
   7   1  15       13.93      -66.05     66.05 o 
   9   1  15        1.37       16.60     62.84 o 
  11   1  15       11.55       59.17     70.67 o 
 -20   2  15      418.12      470.27     54.07 o 
 -18   2  15       84.69      107.19     47.79 o 
 -16   2  15        0.09       49.92     65.45 o 
 -14   2  15       93.15       67.35     47.07 o 
 -12   2  15     1276.92     1375.82     87.98 o 
 -10   2  15       33.88      -62.01     62.01 o 
  -8   2  15       16.37       24.54     62.13 o 
  -6   2  15        7.18      -53.24     61.78 o 
  -4   2  15     2150.33     2227.54     98.77 o 
  -2   2  15        0.82       15.65     59.05 o 
   0   2  15       27.87      -32.90     45.02 o 
   2   2  15        1.70       61.30     56.09 o 
   4   2  15     1908.33     1913.44     99.13 o 
   6   2  15        1.70      -39.01     59.76 o 
   8   2  15        6.28       20.04     66.40 o 
  10   2  15        2.21       10.43     65.93 o 
 -19   3  15       69.63       57.63     71.74 o 
 -17   3  15       42.77       27.86     69.48 o 
 -15   3  15      595.22      585.99     53.24 o 
 -13   3  15       26.48      -26.20     68.30 o 
 -11   3  15        7.50        0.36     63.08 o 
  -9   3  15      207.86      199.09     48.26 o 
  -7   3  15      440.23      470.62     45.89 o 
  -5   3  15      219.40      269.05     45.89 o 
  -3   3  15       41.92      -51.22     64.03 o 
  -1   3  15      640.45      565.72     53.48 o 
   1   3  15      147.05       83.36     66.40 o 
   3   3  15      373.41      319.20     53.48 o 
   5   3  15      180.31       31.90     71.14 o 
   7   3  15     1007.42      983.46     62.01 o 
   9   3  15       10.37      -30.59     64.98 o 
  11   3  15      259.33      404.10     52.05 o 
 -18   4  15      251.66      325.96     52.53 o 
 -16   4  15        5.70       34.62     65.57 o 
 -14   4  15       85.33      106.60     47.55 o 
 -12   4  15      219.66      348.85     50.39 o 
 -10   4  15      175.74      154.27     47.07 o 
  -8   4  15       28.76       13.16     61.66 o 
  -6   4  15       13.90       68.06     61.18 o 
  -4   4  15        8.96       43.04     62.73 o 
  -2   4  15       27.45       63.44     42.57 o 
   0   4  15       26.91       71.42     41.27 o 
   2   4  15       10.70       16.01     61.42 o 
   4   4  15       69.77       67.82     64.15 o 
   6   4  15        5.69      -66.88     66.88 o 
   8   4  15        5.27        3.79     70.20 o 
  10   4  15       77.50        7.47     67.82 o 
 -17   5  15       17.73      -53.24     68.06 o 
 -15   5  15       45.13       -7.00     69.25 o 
 -13   5  15      482.80      486.51     53.48 o 
 -11   5  15     1075.05     1051.04     86.92 o 
  -9   5  15       38.25        9.37     64.27 o 
  -7   5  15      434.35      361.77     51.11 o 
  -5   5  15     1227.40     1384.36     87.63 o 
  -3   5  15      738.11      736.94     57.75 o 
  -1   5  15       47.64       89.64     62.13 o 
   1   5  15      778.15      675.64     56.20 o 
   3   5  15     1353.58     1416.02     94.74 o 
   5   5  15      378.14      463.98     51.82 o 
   7   5  15       27.11        7.00     68.77 o 
   9   5  15      543.98      391.06     58.10 o 
 -14   6  15       37.16      -28.46     72.92 o 
 -12   6  15      345.90      495.64     49.80 o 
 -10   6  15       62.57       92.13     46.96 o 
  -8   6  15      417.79      340.31     48.26 o 
  -6   6  15       19.08       92.37     68.65 o 
  -4   6  15      276.68      251.61     51.22 o 
  -2   6  15        0.17      -22.77     62.37 o 
   0   6  15      495.44      395.12     36.30 o 
   2   6  15       32.67       99.01     46.96 o 
   4   6  15      177.42      180.71     51.22 o 
   6   6  15        9.99      -63.79     73.75 o 
 -13   7  15      799.07      781.52     61.07 o 
 -11   7  15      962.62     1010.49     90.59 o 
  -9   7  15       28.56       52.05     61.90 o 
  -7   7  15      401.55      427.94     55.61 o 
  -5   7  15     1011.67      944.33     94.03 o 
  -3   7  15      710.90      883.74     58.69 o 
  -1   7  15        0.65       24.66     66.05 o 
   1   7  15      351.11      366.99     56.68 o 
   3   7  15      885.87      970.06     93.20 o 
   5   7  15      355.32      249.95     57.86 o 
  -8   8  15     2466.96     2544.37    118.46 o 
  -6   8  15       15.06      -14.82     68.06 o 
  -4   8  15      398.10      447.86     58.93 o 
  -2   8  15       65.10       87.86     70.67 o 
   0   8  15     2048.65     2211.34     81.37 o 
 -16   0  16     6793.46     7510.86    178.93 o 
 -14   0  16      691.29      918.00     87.63 o 
 -12   0  16     1439.99     1360.52     96.28 o 
 -10   0  16      927.94      882.91     60.95 o 
  -8   0  16     7405.29     7911.88    178.22 o 
  -6   0  16      673.51      782.95     56.20 o 
  -4   0  16     1084.69     1117.45     89.76 o 
  -2   0  16      961.22     1008.48     85.26 o 
   0   0  16     5355.41     5919.14    108.94 o 
   2   0  16      220.58      191.26     52.77 o 
   4   0  16      295.44      342.44     50.28 o 
   6   0  16      765.08      785.67     62.73 o 
   8   0  16     2586.25     2800.73    125.33 o 
 -15   1  16      515.55      488.76     58.22 o 
 -13   1  16        1.60       -2.73     68.30 o 
 -11   1  16       68.33       40.08     70.43 o 
  -9   1  16     1854.64     1879.17    105.41 o 
  -7   1  16      747.82      800.38     57.15 o 
  -5   1  16        0.00      -19.80     65.45 o 
  -3   1  16      119.47      212.13     46.48 o 
  -1   1  16     2238.39     2390.22    110.27 o 
   1   1  16      804.36      719.87     59.88 o 
   3   1  16        0.23       29.88     72.21 o 
   5   1  16       60.41       27.98     75.65 o 
   7   1  16     1513.96     1863.52    103.63 o 
 -16   2  16       60.68       71.97     68.77 o 
 -14   2  16       64.65       34.86     48.85 o 
 -12   2  16     1084.33     1385.19     90.95 o 
 -10   2  16        0.24      -10.08     66.28 o 
  -8   2  16      142.01      219.60     47.07 o 
  -6   2  16      129.54      108.61     46.36 o 
  -4   2  16     1408.96     1639.29     98.89 o 
  -2   2  16        0.01       16.96     60.47 o 
   0   2  16      202.09      276.75     33.62 o 
   2   2  16      153.26      184.62     52.29 o 
   4   2  16     1234.05     1397.04     95.33 o 
   6   2  16        3.77      -69.60     69.60 o 
 -15   3  16       70.78       39.72     74.23 o 
 -13   3  16      103.67      -31.30     69.72 o 
 -11   3  16      296.35      222.68     51.58 o 
  -9   3  16      232.69      253.63     50.28 o 
  -7   3  16       54.37      104.82     43.75 o 
  -5   3  16        0.29      -67.35     67.35 o 
  -3   3  16      117.09       30.12     69.60 o 
  -1   3  16      130.23      160.19     47.79 o 
   1   3  16       24.02      -61.18     65.81 o 
   3   3  16       85.01       96.64     67.71 o 
   5   3  16        6.78       24.31     70.20 o 
 -14   4  16      190.82       39.84     68.06 o 
 -12   4  16      449.88      463.27     55.61 o 
 -10   4  16       11.84       -3.20     65.33 o 
  -8   4  16     1973.49     1988.49    105.65 o 
  -6   4  16      128.33       60.59     67.35 o 
  -4   4  16      453.16      401.26     55.73 o 
  -2   4  16       63.35        6.40     71.62 o 
   0   4  16     1356.66     1340.57     67.16 o 
   2   4  16       19.53       17.43     70.08 o 
   4   4  16      377.05      459.48     56.32 o 
 -11   5  16       74.91       61.07     46.84 o 
  -9   5  16       92.95       66.28     69.37 o 
  -7   5  16       11.37      -67.11     67.11 o 
  -5   5  16      206.95      254.34     49.92 o 
  -3   5  16        6.74       69.60     69.01 o 
  -1   5  16        4.75      -48.73     68.06 o 
   1   5  16      121.60      184.74     48.50 o 
   3   5  16      143.31       79.21     74.82 o 
  -8   6  16       12.10       72.09     68.18 o 
  -6   6  16       87.67      100.31     72.21 o 
  -4   6  16      122.09      176.68     51.94 o 
  -2   6  16        0.76        7.47     68.42 o 
   0   6  16       17.53       19.44     48.48 o 
  -9   1  17     3422.18     4308.64    145.02 o 
  -7   1  17      169.47      153.32     56.09 o 
  -5   1  17      819.90      871.88     84.90 o 
  -3   1  17      153.68      199.21     51.22 o 
  -1   1  17     4414.69     5336.44    154.74 o 
  -8   2  17      533.43      451.89     59.52 o 
  -6   2  17      242.39      264.30     52.05 o 
  -4   2  17        1.45      -66.64     66.64 o 
  -2   2  17       22.70      -21.22     67.23 o 
  -5   3  17     1002.87     1228.31     92.01 o 
                                                 
